# Supplementary material for: Standardized preservation, extraction and quantification techniques for detection of fecal SARS-CoV-2 RNA
Source: Nat Commun. 2021 Oct 1;12:5753. doi: 10.1038/s41467-021-25576-6 (PMC8486790; doi:10.1038/s41467-021-25576-6)
Supplement: Supplementary file 2 — Supplementary Data 1 [file 41467_2021_25576_MOESM2_ESM.xlsx]

## Sheet: Supplementary Table 1
		RTqPCR							ddPCR
Target	Standard	Intercept	Slope	Amplification factor*	Efficiency (%)42	R^2 Adj	df		Intercept	Slope	R^2 Adj	df
E-FAM	ATCC	35.677	-3.372	1.98	97.95	0.9511	38		-0.104	0.957	0.954	17
N1-FAM		34.392	-3.245	2.03	103.31	0.9663	37		-0.0236	0.91	0.955	17
N2-FAM		35.1777	-3.294	2.01	101.18	0.969	36		0.119	0.905	0.959	18
RdRP-FAM		39.277	-3.024	2.14	114.14	0.9577	36		-0.72	0.888	0.935	14
E-FAM	NIST	35.684	-3.464	1.94	94.39	0.985	37		0.056	0.999	0.993	17
N1-FAM		34.388	-3.226	2.04	104.17	0.992	38		-0.259	0.971	0.99	17
N2-FAM		35.703	-3.428	1.96	95.76	0.987	35		0.079	0.938	0.972	16
RdRP-FAM		40.321	-2.842	2.25	124.84	0.964	36		-1.655	0.934	0.881	11
Extraction Kit	Source	Intercept	Slope	Amplification factor*	Efficiency (%)42	R^2 Adj	df		Intercept	Slope	R^2 Adj	df
MM	BCoV	18.265	3.39	1.97	97.24	0.987	92		6.062	-0.837	0.952	34
QA		17.729	3.322	2	100	0.987	93		5.832	-0.785	0.968	33
ZY		18.508	3.352	1.99	98.76	0.988	91		5.886	-0.805	0.972	32
