# Supplementary material for: Standardized preservation, extraction and quantification techniques for detection of fecal SARS-CoV-2 RNA
Source: Nat Commun. 2021 Oct 1;12:5753. doi: 10.1038/s41467-021-25576-6 (PMC8486790; doi:10.1038/s41467-021-25576-6)
Supplement: Supplementary file 3 — Supplementary Data 2 [file 41467_2021_25576_MOESM3_ESM.xlsx]

## Sheet: Supplementary Table 2
Target gene	Spike-in	Concentration (copies/μL)	Significance of differences in performance of			ddPCR
				Preservative/Extraction Kit	Condition 1	Mean 1	StDev 1	Condition 2	Mean 2	StDev 2	Effect Size (Mean 1/Mean 2)	T-Statistic	df	Paired t-test (P)
N1 gene; SARS-CoV-2	SARS-CoV-2 RNA	10^3	Extraction kits	OG	MM	2.676	0.13	QA	2.231	0.179	1.19946	8.6044	3	0.003
				OG	MM	2.676	0.13	ZV	3.298	0.162	0.811401	-5.60756	3	0.011
				OG	QA	2.231	0.179	ZV	3.298	0.162	0.676471	-7.38487	3	0.005
				PBS	MM	0	0	QA	0	0	N/A	NA	3	NA
				PBS	MM	0	0	ZV	0	0	N/A	NA	3	NA
				PBS	QA	0	0	ZV	0	0	N/A	NA	3	NA
				ZY	MM	3.103	0.164	QA	2.669	0.07	1.16261	7.85548	3	0.004
				ZY	MM	3.103	0.164	ZV	3.431	0.181	0.904401	-2.9909	3	0.058
				ZY	QA	2.669	0.07	ZV	3.431	0.181	0.777907	-10.5912	3	0.002
		10^4		OG	MM	3.704	0.116	QA	3.281	0.135	1.12892	5.62832	3	0.011
				OG	MM	3.704	0.116	ZV	4.338	0.149	0.85385	-5.403	3	0.012
				OG	QA	3.281	0.135	ZV	4.338	0.149	0.756339	-10.6795	3	0.002
				PBS	MM	0.786	0.225	QA	0	0	N/A	6.99806	3	0.006
				PBS	MM	0.786	0.225	ZV	0.38	0.034	2.06842	3.18902	3	0.05
				PBS	QA	0	0	ZV	0.38	0.034	0	-22.1817	3	<0.001
				ZY	MM	4.152	0.096	QA	3.607	0.118	1.1511	5.80683	3	0.01
				ZY	MM	4.152	0.096	ZV	4.312	0.147	0.962894	-1.87485	3	0.157
				ZY	QA	3.607	0.118	ZV	4.312	0.147	0.836503	-13.9808	3	0.000792
N1 gene; SARS-CoV-2		10^3	Preservatives	MM	OG	2.676	0.13	PBS	0	0	N/A	41.3121	3	<0.001
				MM	OG	2.676	0.13	ZY	3.103	0.164	0.862391	-9.11518	3	0.003
				MM	PBS	0	0	ZY	3.103	0.164	0	-37.8614	3	<0.001
				QA	OG	2.231	0.179	PBS	0	0	N/A	24.9774	3	<0.001
				QA	OG	2.231	0.179	ZY	2.669	0.07	0.835894	-5.45596	3	0.012
				QA	PBS	0	0	ZY	2.669	0.07	0	-76.358	3	<0.001
				ZV	OG	3.298	0.162	PBS	0	0	N/A	40.8317	3	<0.001
				ZV	OG	3.298	0.162	ZY	3.431	0.181	0.961236	-1.70658	3	0.186
				ZV	PBS	0	0	ZY	3.431	0.181	0	-37.9827	3	<0.001
		10^4		MM	OG	3.704	0.116	PBS	0.786	0.225	4.71247	39.6423	3	<0.001
				MM	OG	3.704	0.116	ZY	4.152	0.096	0.8921	-9.60477	3	0.002
				MM	PBS	0.786	0.225	ZY	4.152	0.096	0.189306	-42.2719	3	<0.001
				QA	OG	3.281	0.135	PBS	0	0	N/A	48.5704	3	<0.001
				QA	OG	3.281	0.135	ZY	3.607	0.118	0.90962	-3.13973	3	0.052
				QA	PBS	0	0	ZY	3.607	0.118	0	-60.9839	3	<0.001
				ZV	OG	4.338	0.149	PBS	0.38	0.034	11.4158	56.7935	3	<0.001
				ZV	OG	4.338	0.149	ZY	4.312	0.147	1.00603	0.559719	3	0.615
				ZV	PBS	0.38	0.034	ZY	4.312	0.147	0.0881262	-58.6353	3	<0.001
Target gene	Spike-in	Concentration (copies/μL)	Significance of differences in performance of		RT-qPCR
				Preservative/Extraction Kit	Condition 1	Mean 1	StDev 1	Condition 2	Mean 2	StDev 2	Effect Size (Mean 1/Mean 2)	T-Statistic	df	Paired t-test (P)
N1 gene; SARS-CoV-2	SARS-CoV-2 RNA	10^3	Extraction kits	OG	MM	2.608	0.046	QA	2.062	1.021	1.26479	1.1083	3	0.349
				OG	MM	2.608	0.046	ZV	3.189	0.061	0.817811	-29.1924	3	<0.001
				OG	QA	2.062	1.021	ZV	3.189	0.061	0.646598	-2.23829	3	0.111
				PBS	MM	0	0	QA	0	0	NA	NA	3	NA
				PBS	MM	0	0	ZV	0	0	NA	NA	3	NA
				PBS	QA	0	0	ZV	0	0	NA	NA	3	NA
				ZY	MM	3.387	0.132	QA	2.869	0.134	1.18055	20.8898	3	<0.001
				ZY	MM	3.387	0.132	ZV	3.436	0.117	0.985739	-0.6521	3	0.561
				ZY	QA	2.869	0.134	ZV	3.436	0.117	0.834983	-7.42168	3	0.005
		10^4		OG	MM	3.716	0.073	QA	3.368	0.347	1.10333	1.69845	3	0.188
				OG	MM	3.716	0.073	ZV	4.218	0.108	0.880986	-16.6723	3	<0.001
				OG	QA	3.368	0.347	ZV	4.218	0.108	0.798483	-3.73658	3	0.033
				PBS	MM	0.734	0.108	QA	0	0	NA	13.5539	3	0.000869
				PBS	MM	0.734	0.108	ZV	0.301	0.201	2.43854	4.79882	3	0.017
				PBS	QA	0	0	ZV	0.301	0.201	0	-2.98751	3	0.058
				ZY	MM	4.506	0.056	QA	3.905	0.07	1.15391	11.7586	3	0.001
				ZY	MM	4.506	0.056	ZV	4.508	0.089	0.999556	-0.0313721	3	0.977
				ZY	QA	3.905	0.07	ZV	4.508	0.089	0.866238	-10.9168	3	0.002
N1 gene; SARS-CoV-2		10^3	Preservatives	MM	OG	2.608	0.046	PBS	0	0	NA	113.781	3	<0.001
				MM	OG	2.608	0.046	ZY	3.387	0.132	0.770003	-17.3606	3	<0.001
				MM	PBS	0	0	ZY	3.387	0.132	0	-51.199	3	<0.001
				QA	OG	2.062	1.021	PBS	0	0	NA	4.03717	3	0.027
				QA	OG	2.062	1.021	ZY	2.869	0.134	0.718717	-1.82038	3	0.166
				QA	PBS	0	0	ZY	2.869	0.134	0	-42.8357	3	<0.001
				ZV	OG	3.189	0.061	PBS	0	0	NA	104.857	3	<0.001
				ZV	OG	3.189	0.061	ZY	3.436	0.117	0.928114	-4.43031	3	0.021
				ZV	PBS	0	0	ZY	3.436	0.117	0	-58.8029	3	<0.001
		10^4		MM	OG	3.716	0.073	PBS	0.734	0.108	5.06267	79.0891	3	<0.001
				MM	OG	3.716	0.073	ZY	4.506	0.056	0.824678	-16.5952	3	<0.001
				MM	PBS	0.734	0.108	ZY	4.506	0.056	0.162894	-73.3171	3	<0.001
				QA	OG	3.368	0.347	PBS	0	0	NA	19.3911	3	<0.001
				QA	OG	3.368	0.347	ZY	3.905	0.07	0.862484	-3.19274	3	0.05
				QA	PBS	0	0	ZY	3.905	0.07	0	-111.554	3	<0.001
				ZV	OG	4.218	0.108	PBS	0.301	0.201	14.0133	35.0915	3	<0.001
				ZV	OG	4.218	0.108	ZY	4.508	0.089	0.93567	-8.24046	3	0.004
				ZV	PBS	0.301	0.201	ZY	4.508	0.089	0.0667702	-54.4493	3	<0.001
Target gene	Spike-in	Dilution				ddPCR
				Preservative/Extraction Kit	Condition 1	Mean 1	StDev 1	Condition 2	Mean 2	StDev 2	Effect Size (Mean 1/Mean 2)	T-Statistic	df	Paired t-test (P)
M gene; BCoV	Attenuated BCoV	Undiluted	Extraction kits	OG	MM	3.791	0.172	QA	3.635	0.155	1.04292	0.971441	3	0.403
				OG	MM	3.791	0.172	ZV	4.283	0.061	0.885127	-4.77871	3	0.017
				OG	QA	3.635	0.155	ZV	4.283	0.061	0.848704	-10.7775	3	0.002
				PBS	MM	3.511	0.121	QA	3.665	0.05	0.957981	-2.54508	3	0.084
				PBS	MM	3.511	0.121	ZV	3.58	0.065	0.980726	-1.24193	3	0.303
				PBS	QA	3.665	0.05	ZV	3.58	0.065	1.02374	1.67943	3	0.192
				ZY	MM	4.172	0.22	QA	4.252	0.123	0.981185	-0.798486	3	0.483
				ZY	MM	4.172	0.22	ZV	4.48	0.038	0.93125	-2.51092	3	0.087
				ZY	QA	4.252	0.123	ZV	4.48	0.038	0.949107	-4.0882	3	0.026
		01:10:00		OG	MM	2.528	0.09	QA	2.475	0.276	1.02141	0.357868	3	0.744
				OG	MM	2.528	0.09	ZV	3.282	0.071	0.770262	-10.6775	3	0.002
				OG	QA	2.475	0.276	ZV	3.282	0.071	0.754113	-4.99122	3	0.016
				PBS	MM	2.398	0.117	QA	2.679	0.12	0.89511	-3.28762	3	0.046
				PBS	MM	2.398	0.117	ZV	2.611	0.086	0.918422	-3.23824	3	0.048
				PBS	QA	2.679	0.12	ZV	2.611	0.086	1.02604	0.675302	3	0.548
				ZY	MM	3.074	0.179	QA	3.187	0.077	0.964543	-1.17223	3	0.326
				ZY	MM	3.074	0.179	ZV	3.4	0.047	0.904118	-3.27246	3	0.047
				ZY	QA	3.187	0.077	ZV	3.4	0.047	0.937353	-5.39352	3	0.013
M gene; BCoV		Undiluted	Preservatives	MM	OG	3.791	0.172	PBS	3.511	0.121	1.07975	2.6797	3	0.075
				MM	OG	3.791	0.172	ZY	4.172	0.22	0.908677	-2.1757	3	0.118
				MM	PBS	3.511	0.121	ZY	4.172	0.22	0.841563	-5.37831	3	0.013
				QA	OG	3.635	0.155	PBS	3.665	0.05	0.991814	-0.300022	3	0.784
				QA	OG	3.635	0.155	ZY	4.252	0.123	0.854892	-5.73183	3	0.011
				QA	PBS	3.665	0.05	ZY	4.252	0.123	0.861947	-8.91487	3	0.003
				ZV	OG	4.283	0.061	PBS	3.58	0.065	1.19637	36.7032	3	<0.001
				ZV	OG	4.283	0.061	ZY	4.48	0.038	0.956027	-4.36973	3	0.022
				ZV	PBS	3.58	0.065	ZY	4.48	0.038	0.799107	-22.5251	3	<0.001
		01:10:00		MM	OG	2.528	0.09	PBS	2.398	0.117	1.05421	1.51855	3	0.226
				MM	OG	2.528	0.09	ZY	3.074	0.179	0.822381	-9.28659	3	0.003
				MM	PBS	2.398	0.117	ZY	3.074	0.179	0.780091	-5.12647	3	0.014
				QA	OG	2.475	0.276	PBS	2.679	0.12	0.923852	-1.10024	3	0.352
				QA	OG	2.475	0.276	ZY	3.187	0.077	0.776592	-4.07325	3	0.027
				QA	PBS	2.679	0.12	ZY	3.187	0.077	0.840602	-9.96745	3	0.002
				ZV	OG	3.282	0.071	PBS	2.611	0.086	1.25699	14.8635	3	0.000661
				ZV	OG	3.282	0.071	ZY	3.4	0.047	0.965294	-3.34619	3	0.044
				ZV	PBS	2.611	0.086	ZY	3.4	0.047	0.767941	-16.8659	3	<0.001
Target gene	Spike-in	Dilution			RT-qPCR
				Preservative/Extraction Kit	Condition 1	Mean 1	StDev 1	Condition 2	Mean 2	StDev 2	Effect Size (Mean 1/Mean 2)	T-Statistic	df	Paired t-test (P)
M gene; BCoV	Attenuated BCoV	Undiluted	Extraction kits	OG	MM	26.663	0.681	QA	27.84	0.693	0.957723	-1.93138	3	0.149
				OG	MM	26.663	0.681	ZV	25.27	1.051	1.05512	1.70485	3	0.187
				OG	QA	27.84	0.693	ZV	25.27	1.051	1.1017	5.68106	3	0.011
				PBS	MM	27.147	0.294	QA	27.739	0.818	0.978658	-1.35309	3	0.269
				PBS	MM	27.147	0.294	ZV	27.869	0.265	0.974093	-2.83793	3	0.066
				PBS	QA	27.739	0.818	ZV	27.869	0.265	0.995335	-0.413774	3	0.707
				ZY	MM	24.14	0.24	QA	25.909	1.279	0.931723	-2.99291	3	0.058
				ZY	MM	24.14	0.24	ZV	24.242	0.258	0.995792	-1.09481	3	0.354
				ZY	QA	25.909	1.279	ZV	24.242	0.258	1.06876	2.67497	3	0.075
		01:10:00		OG	MM	30.588	0.673	QA	31.149	0.415	0.98199	-1.40723	3	0.254
				OG	MM	30.588	0.673	ZV	28.769	0.431	1.06323	3.81742	3	0.032
				OG	QA	31.149	0.415	ZV	28.769	0.431	1.08273	26.1644	3	<0.001
				PBS	MM	31.003	0.396	QA	32.048	0.704	0.967393	-2.16021	3	0.12
				PBS	MM	31.003	0.396	ZV	31.868	0.346	0.972857	-12.482	3	0.001
				PBS	QA	32.048	0.704	ZV	31.868	0.346	1.00565	0.416757	3	0.705
				ZY	MM	27.941	0.306	QA	30.028	0.367	0.930498	-31.1959	3	<0.001
				ZY	MM	27.941	0.306	ZV	28.042	0.209	0.996398	-0.52614	3	0.635
				ZY	QA	30.028	0.367	ZV	28.042	0.209	1.07082	9.8099	3	0.002
M gene; BCoV		Undiluted	Preservatives	MM	OG	26.663	0.681	PBS	27.147	0.294	0.982171	-1.82542	3	0.165
				MM	OG	26.663	0.681	ZY	24.14	0.24	1.10452	7.57772	3	0.005
				MM	PBS	27.147	0.294	ZY	24.14	0.24	1.12457	16.3524	3	<0.001
				QA	OG	27.84	0.693	PBS	27.739	0.818	1.00364	0.272983	3	0.803
				QA	OG	27.84	0.693	ZY	25.909	1.279	1.07453	2.48179	3	0.089
				QA	PBS	27.739	0.818	ZY	25.909	1.279	1.07063	4.35701	3	0.022
				ZV	OG	25.27	1.051	PBS	27.869	0.265	0.906742	-5.03422	3	0.015
				ZV	OG	25.27	1.051	ZY	24.242	0.258	1.04241	1.58559	3	0.211
				ZV	PBS	27.869	0.265	ZY	24.242	0.258	1.14962	14.3767	3	0.000729
		01:10:00		MM	OG	30.588	0.673	PBS	31.003	0.396	0.986614	-0.816383	3	0.474
				MM	OG	30.588	0.673	ZY	27.941	0.306	1.09474	6.16866	3	0.009
				MM	PBS	31.003	0.396	ZY	27.941	0.306	1.10959	10.2917	3	0.002
				QA	OG	31.149	0.415	PBS	32.048	0.704	0.971948	-3.37486	3	0.043
				QA	OG	31.149	0.415	ZY	30.028	0.367	1.03733	5.96029	3	0.009
				QA	PBS	32.048	0.704	ZY	30.028	0.367	1.06727	4.86663	3	0.017
				ZV	OG	28.769	0.431	PBS	31.868	0.346	0.902755	-8.87055	3	0.003
				ZV	OG	28.769	0.431	ZY	28.042	0.209	1.02593	2.41056	3	0.095
				ZV	PBS	31.868	0.346	ZY	28.042	0.209	1.13644	19.0727	3	<0.001
