# Supplementary material for: Standardized preservation, extraction and quantification techniques for detection of fecal SARS-CoV-2 RNA
Source: Nat Commun. 2021 Oct 1;12:5753. doi: 10.1038/s41467-021-25576-6 (PMC8486790; doi:10.1038/s41467-021-25576-6)
Supplement: Supplementary file 4 — Supplementary Data 3 [file 41467_2021_25576_MOESM4_ESM.xlsx]

## Sheet: Supplementary Table 3
Target gene	Spike-in	Concentration (copies/μL)	Significance of differences in performance of	ddPCR
				Preservative/ Extraction Kit	Condition 1	Mean 1	StDev 1	Condition 2	Mean 2	StDev 2	Effect Size (Mean 1/Mean2)	T-Statistic	df	Paired t-test (P)
N1 gene; SARS-CoV-2	SARS-CoV-2 RNA	10^3	Extraction kits	OG	MM	1.745	0.264	QA	1.208	0.853	1.44454	1.11208	3	0.347
				OG	MM	1.745	0.264	ZV	2.257	0.018	0.77315	-4.15889	3	0.025
				OG	QA	1.208	0.853	ZV	2.257	0.018	0.535224	-2.43858	3	0.093
				PBS	MM	0.358	0.717	QA	0	0	NA	1	3	0.391
				PBS	MM	0.358	0.717	ZV	0	0	NA	1	3	0.391
				PBS	QA	0	0	ZV	0	0	NA	NA	3	NA
				ZY	MM	2.633	0.29	QA	2.507	0.226	1.05026	0.620069	3	0.579
				ZY	MM	2.633	0.29	ZV	2.056	0.18	1.28064	2.53413	3	0.085
				ZY	QA	2.507	0.226	ZV	2.056	0.18	1.21936	2.76586	3	0.07
			Preservatives	MM	OG	1.745	0.264	PBS	0.358	0.717	4.8743	4.04215	3	0.027
				MM	OG	1.745	0.264	ZY	2.633	0.29	0.662742	-6.8952	3	0.006
				MM	PBS	0.358	0.717	ZY	2.633	0.29	0.135967	-7.38007	3	0.005
				QA	OG	1.208	0.853	PBS	0	0	NA	2.83324	3	0.066
				QA	OG	1.208	0.853	ZY	2.507	0.226	0.481851	-2.56809	3	0.083
				QA	PBS	0	0	ZY	2.507	0.226	0	-22.1807	3	<0.001
				ZV	OG	2.257	0.018	PBS	0	0	NA	244.548	3	<0.001
				ZV	OG	2.257	0.018	ZY	2.056	0.18	1.09776	2.09329	3	0.127
				ZV	PBS	0	0	ZY	2.056	0.18	0	-22.7817	3	<0.001
Target gene	Spike-in	Concentration (copies/μL)	Significance of differences in performance of	RT-qPCR
				Preservative/ Extraction Kit	Condition 1	Mean 1	StDev 1	Condition 2	Mean 2	StDev 2	Effect Size (Mean 1/Mean2)	T-Statistic	df	Paired t-test (P)
N1 gene; SARS-CoV-2	SARS-CoV-2 RNA	10^3	Extraction kits	OG	MM	1.794	0.224	QA	1.376	0.22	1.30378	5.24177	3	0.014
				OG	MM	1.794	0.224	ZV	1.763	1.191	1.01758	0.0601284	3	0.956
				OG	QA	1.376	0.22	ZV	1.763	1.191	0.780488	-0.733053	3	0.517
				PBS	MM	0	0	QA	0	0	NA	NA	3	NA
				PBS	MM	0	0	ZV	0	0	NA	NA	3	NA
				PBS	QA	0	0	ZV	0	0	NA	NA	3	NA
				ZY	MM	2.818	0.152	QA	2.512	0.254	1.12182	3.02819	3	0.056
				ZY	MM	2.818	0.152	ZV	2.185	0.162	1.2897	6.36114	3	0.008
				ZY	QA	2.512	0.254	ZV	2.185	0.162	1.14966	2.32927	3	0.102
			Preservatives	MM	OG	1.794	0.224	PBS	0	0	NA	16.0351	3	0.000527
				MM	OG	1.794	0.224	ZY	2.818	0.152	0.636622	-5.65331	3	0.011
				MM	PBS	0	0	ZY	2.818	0.152	0	-37.1054	3	<0.001
				QA	OG	1.376	0.22	PBS	0	0	NA	12.4812	3	0.001
				QA	OG	1.376	0.22	ZY	2.512	0.254	0.547771	-5.01797	3	0.015
				QA	PBS	0	0	ZY	2.512	0.254	0	-19.7711	3	<0.001
				ZV	OG	1.763	1.191	PBS	0	0	NA	2.96162	3	0.06
				ZV	OG	1.763	1.191	ZY	2.185	0.162	0.806865	-0.717296	3	0.525
				ZV	PBS	0	0	ZY	2.185	0.162	0	-26.9416	3	<0.001
.
Targ+A46:O65et gene	Spike-in	Concentration (copies/μL)	Significance of differences in performance of	ddPCR
				Preservative/Extraction Kit	Condition 1	Mean 1	StDev 1	Condition 2	Mean 2	StDev 2	Effect Size (Mean 1/Mean2)	T-Statistic	df	Paired t-test (P)
M gene; BCoV	Attenuated BCoV	01:10:00	Extraction kits	OG	MM	2.844	0.09	QA	2.383	0.303	1.19345	2.90058	3	0.062
				OG	MM	2.844	0.09	ZV	3.078	0.035	0.923977	-4.91304	3	0.016
				OG	QA	2.383	0.303	ZV	3.078	0.035	0.774204	-4.27771	3	0.024
				PBS	MM	2.203	0.445	QA	2.278	0.44	1.04609	-0.737026	3	0.515
				PBS	MM	2.203	0.445	ZV	0	0	NA	9.89436	3	0.002
				PBS	QA	2.278	0.44	ZV	0	0	NA	10.357	3	0.002
				ZY	MM	3.073	0.26	QA	2.947	0.197	1.04276	0.870461	3	0.448
				ZY	MM	3.073	0.26	ZV	2.726	0.548	1.12729	1.09751	3	0.353
				ZY	QA	2.947	0.197	ZV	2.726	0.548	1.08107	1.18057	3	0.323
			Preservatives	MM	OG	2.844	0.09	PBS	2.203	0.445	1.29097	3.54491	3	0.038
				MM	OG	2.844	0.09	ZY	3.073	0.26	0.92548	-1.99681	3	0.14
				MM	PBS	2.203	0.445	ZY	3.073	0.26	0.716889	-5.08744	3	0.015
				QA	OG	2.383	0.303	PBS	2.278	0.44	1.04609	0.384322	3	0.726
				QA	OG	2.383	0.303	ZY	2.947	0.197	0.808619	-4.82404	3	0.017
				QA	PBS	2.278	0.44	ZY	2.947	0.197	0.772989	-2.2045	3	0.115
				ZV	OG	3.078	0.035	PBS	0	0	NA	175.619	3	<0.001
				ZV	OG	3.078	0.035	ZY	2.726	0.548	1.12913	1.2848	3	0.289
				ZV	PBS	0	0	ZY	2.726	0.548	0	-9.94702	3	0.002
Target gene	Spike-in	Concentration (copies/μL)	Significance of differences in performance of	RT-qPCR
				Preservative/Extraction Kit	Condition 1	Mean 1	StDev 1	Condition 2	Mean 2	StDev 2	Effect Size (Mean 1/Mean2)	T-Statistic	df	Paired t-test (P)
M gene; BCoV	Attenuated BCoV	01:10:00	Extraction kits	OG	MM	35.692	NA	QA	34.821	2.535	1.02501	N/A	N/A	N/A
				OG	MM	35.692	NA	ZV	30.317	0.945	1.17729	N/A	N/A	N/A
				OG	QA	34.821	2.535	ZV	30.317	0.945	1.14856	4.35727	3	0.022
				PBS	MM	31.983	NA	QA	34.322	2.285	0.931851	N/A	N/A	N/A
				PBS	MM	31.983	NA	ZV	36.331	NA	0.880323	N/A	N/A	N/A
				PBS	QA	34.322	2.285	ZV	36.331	NA	0.944703	-2.16645	3	0.119
				ZY	MM	31.257	NA	QA	31.029	1.519	1.00735	N/A	N/A	N/A
				ZY	MM	31.257	NA	ZV	30.019	1.572	1.04124	N/A	N/A	N/A
				ZY	QA	31.029	1.519	ZV	30.019	1.572	1.03365	47.7641	3	<0.001
			Preservatives	MM	OG	35.692	NA	PBS	31.983	NA	1.11597	N/A	N/A	N/A
				MM	OG	35.692	NA	ZY	31.257	NA	1.14189	N/A	N/A	N/A
				MM	PBS	31.983	NA	ZY	31.257	NA	1.02323	N/A	N/A	N/A
				QA	OG	34.821	2.535	PBS	34.322	2.285	1.01454	0.193408	3	0.859
				QA	OG	34.821	2.535	ZY	31.029	1.519	1.12221	5.42744	3	0.012
				QA	PBS	34.322	2.285	ZY	31.029	1.519	1.10613	1.62583	3	0.202
				ZV	OG	30.317	0.945	PBS	36.331	NA	0.834466	-7.62968	3	0.005
				ZV	OG	30.317	0.945	ZY	30.019	1.572	1.00993	0.471179	3	0.67
				ZV	PBS	36.331	NA	ZY	30.019	1.572	1.21027	6.06277	3	0.009
