# Supplementary material for: Standardized preservation, extraction and quantification techniques for detection of fecal SARS-CoV-2 RNA
Source: Nat Commun. 2021 Oct 1;12:5753. doi: 10.1038/s41467-021-25576-6 (PMC8486790; doi:10.1038/s41467-021-25576-6)
Supplement: Supplementary file 5 — Supplementary Data 4 [file 41467_2021_25576_MOESM5_ESM.xlsx]

## Sheet: Supplementary Table 4
Target	Spike-in	Condition 1	Mean 1	StDev 1	Condition 2	Mean 2	StDev 2	Effect Size (Mean 1/Mean2)	T-Statistic	df	Paired t-test (P)
M gene; BCoV	Attenuated BCoV	MM	3.68	0.424	QA	4.006	0.482	0.918622	-1.986	19	0.062
		MM	3.68	0.424	ZV	3.231	0.823	1.13897	2.083	19	0.051
		QA	4.006	0.482	ZV	3.231	0.823	1.23986	3.567	19	0.002
N1 gene; SARS-CoV-2	None	MM	2.797	1.637	QA	3.283	1.151	0.851965	-1.79	10	0.104
		MM	2.797	1.637	ZV	2.418	1.285	1.15674	1.034	10	0.326
		QA	3.283	1.151	ZV	2.418	1.285	1.35773	3.47	10	0.006
