# Supplementary material for: Standardized preservation, extraction and quantification techniques for detection of fecal SARS-CoV-2 RNA
Source: Nat Commun. 2021 Oct 1;12:5753. doi: 10.1038/s41467-021-25576-6 (PMC8486790; doi:10.1038/s41467-021-25576-6)
Supplement: Supplementary file 6 — Supplementary Data 5 [file 41467_2021_25576_MOESM6_ESM.xlsx]

## Sheet: Supplementary Table 5
Primer	Description	Sequence (5’ to 3’)	Ref
SARS-CoV-2_E_F	E gene forward primer	ACA GGT ACG TTA ATA GTT AAT AGC GT	[43]
SARS-CoV-2_E_R	E gene reverse primer	ATA TTG CAG CAG TAC GCA CAC A	[43]
SARS-CoV-2_RdRP_F	RdRP gene forward primer	GTG ARA TGG TCA TGT GTG GCG G	[43]
SARS-CoV-2_RdRP_R	RdRP gene reverse primer	CAR ATG TTA AAS ACA CTA TTA GCA TA	[43]
2019-nCoV_N1-F	N1 gene forward primer	GAC CCC AAA ATC AGC GAA AT	[44]
2019-nCoV_N1-R	N1 gene reverse primer	TCT GGT TAC TGC CAG TTG AAT CTG	[44]
2019-nCoV_N2-F	N2 gene forward primer	TTA CAA ACA TTG GCC GCA AA	[44]
2019-nCoV_N2-R	N2 gene reverse primer	GCG CGA CAT TCC GAA GAA	[44]
BCoV_M-F	M gene forward primer	CTG GAA GTT GGT GGA GTT	[45]
BCoV_M-R	M gene reverse primer	ATT ATC GGC CTA ACA TAC ATC	[45]
Probe	Description	Sequence (5’ to 3’)
SARS-CoV-2_E_Prb-FAM	E gene probe	ACA CTA GCC ATC CTT ACT GCG CTT CG	[43]
SARS-CoV-2_RdRP_Prb1-FAM	RDRP gene probe	CAG GTG GAA CCT CAT CAG GAG ATG C	[43]
2019-nCoV_N1-P	N1 gene probe	ACC CCG CAT TAC GTT TGG TGG ACC	[44]
2019-nCoV_N2-P	N2 gene probe	ACA ATT TGC CCC CAG CGC TTC AG	[44]
BCoV_M-P	M gene probe	CCT TCA TAT CTA TAC ACA TCA AGT TGT T	[45]
