# Supplementary material for: Standardized preservation, extraction and quantification techniques for detection of fecal SARS-CoV-2 RNA
Source: Nat Commun. 2021 Oct 1;12:5753. doi: 10.1038/s41467-021-25576-6 (PMC8486790; doi:10.1038/s41467-021-25576-6)
Supplement: Supplementary file 7 — Supplementary Data 6 [file 41467_2021_25576_MOESM7_ESM.xlsx]

## Sheet: Supplementary Table 6
ITEM TO CHECK	IMPORTANCE	CHECKLIST	COMMENT
1. EXPERIMENTAL DESIGN
Definition of experimental and control groups	E	Yes
Number within each group	E	Yes
Assay carried out by core lab or investigator's lab?	D	Yes
Acknowledgement of authors' contributions	D	Yes
2. SAMPLE
Description	E	Yes
Volume/mass of sample processed	D	Yes
Microdissection or macrodissection	E	N/A	Stool samples don't require dissection. Relevant sample processing methods are listed in the Methods section.
Processing procedure	E	Yes
If frozen - how and how quickly?	E	Yes
If fixed - with what, how quickly?	E	N/A	Samples were not fixed.
Sample storage conditions and duration (especially for FFPE samples)	E	Yes
3. NUCLEIC ACID EXTRACTION
Procedure and/or instrumentation	E	Yes
Name of kit and details of any modifications	E	Yes
Source of additional reagents used	D	Yes
Details of DNase or RNAse treatment	E	N/A	Samples were not subject to DNAse or RNase treatment beyond those included in the relevant extraction kits.
Contamination assessment (DNA or RNA)	E	Yes
Nucleic acid quantification	E	No	A standard curve was included in all the assay plates, and RNA concentrations beyond the standard curve were left out of analysis. This ensured we were within the reliable detection range of the assay.
Instrument and method	E	No
Purity (A260/A280)	D	No
Yield	D	No
RNA integrity method/instrument	E	No	RNA was eluted using standardized commercial methods as per manufacturer protocol. Therefore, integrity analysis was not perfomed.
RIN/RQI or Cq of 3' and 5' transcripts	E	No
Electrophoresis traces	D	No
Inhibition testing (Cq dilutions, spike or other)	E	Yes
4. REVERSE TRANSCRIPTION
Complete reaction conditions	E	Yes
Amount of RNA and reaction volume	E	Yes
Priming oligonucleotide (if using GSP) and concentration	E	Yes
Reverse transcriptase and concentration	E	Yes
Temperature and time	E	Yes
Manufacturer of reagents and catalogue numbers	D	Yes
Cqs with and without RT	D	No	Using the TaqPath 1-Step RT-qPCR kit was critical to detection RNA in stool. Given the 1-step nature of this kit, we were unable to measure Cqs with and without RT.
Storage conditions of cDNA	D	N/A	Usage of a 1-step RT-qPCR kit circumvented storage of cDNA.
5. qPCR TARGET INFORMATION
If multiplex, efficiency and LOD of each assay.	E	N/A	Reactions were not multiplexed.
Sequence accession number	E	N/A	The target amplicon, primers and probes were optimized in an another study cited in the Methods section.
Location of amplicon	D	N/A
Amplicon length	E	N/A
In silico specificity screen (BLAST, etc)	E	N/A
Pseudogenes, retropseudogenes or other homologs?	D	N/A
Sequence alignment	D	N/A
Secondary structure analysis of amplicon	D	N/A
Location of each primer by exon or intron (if applicable)	E	N/A
What splice variants are targeted?	E	N/A
6. qPCR OLIGONUCLEOTIDES
Primer sequences	E	Yes
RTPrimerDB Identification Number	D	No	Error in RTPrimerDB server precluded acquisition of Id number.
Probe sequences	D	Yes
Location and identity of any modifications	E	Yes
Manufacturer of oligonucleotides	D	Yes
Purification method	D	Yes
7. qPCR PROTOCOL
Complete reaction conditions	E	Yes
Reaction volume and amount of cDNA/DNA	E	Yes
Primer, (probe), Mg++ and dNTP concentrations	E	Yes
Polymerase identity and concentration	E	Yes
Buffer/kit identity and manufacturer	E	Yes
Exact chemical constitution of the buffer	D	N/A	Buffers used were derived from the TaqPath 1-Step RT-qPCR kit and used as per prescribed protocol.
Additives (SYBR Green I, DMSO, etc.)	E	N/A	No additives were used.
Manufacturer of plates/tubes and catalog number	D	Yes
Complete thermocycling parameters	E	Yes
Reaction setup (manual/robotic)	D	Yes
Manufacturer of qPCR instrument	E	Yes
8. qPCR VALIDATION
Evidence of optimisation (from gradients)	D	N/A	A prevalidated qPCR protocol was used in this study. The target amplicon, primers, probes and reaction conditions have been optimized in published literature.
Specificity (gel, sequence, melt, or digest)	E	N/A
For SYBR Green I, Cq of the NTC	E	N/A
Standard curves with slope and y-intercept	E	N/A
PCR efficiency calculated from slope	E	N/A
Confidence interval for PCR efficiency or standard error	D	N/A
r2 of standard curve	E	N/A
Linear dynamic range	E	N/A
Cq variation at lower limit	E	N/A
Confidence intervals throughout range	D	N/A
Evidence for limit of detection	E	N/A
If multiplex, efficiency and LOD of each assay.	E	N/A
9. DATA ANALYSIS
qPCR analysis program (source, version)	E	Yes
Cq method determination	E	Yes
Outlier identification and disposition	E	Yes
Results of NTCs	E	Yes
Justification of number and choice of reference genes	E	Yes
Description of normalisation method	E	Yes
Number and concordance of biological replicates	D	Yes
Number and stage (RT or qPCR) of technical replicates	E	Yes
Repeatability (intra-assay variation)	E	Yes
Reproducibility (inter-assay variation, %CV)	D	Yes
Power analysis	D	No	Paired student-T test and other statistical measures are included.
Statistical methods for result significance	E	Yes
Software (source, version)	E	Yes
Cq or raw data submission using RDML	D	No	Raw data is included in supplementary information.
