# Supplementary material for: Standardized preservation, extraction and quantification techniques for detection of fecal SARS-CoV-2 RNA
Source: Nat Commun. 2021 Oct 1;12:5753. doi: 10.1038/s41467-021-25576-6 (PMC8486790; doi:10.1038/s41467-021-25576-6)
Supplement: Supplementary file 8 — Supplementary Data 7 [file 41467_2021_25576_MOESM8_ESM.xlsx]

## Sheet: Supplementary Table 7
ITEM TO CHECK	CHECKLIST	COMMENT
Column1	Yes/No	Column2
1. SPECIMEN
Detailed description of specimen type and numbers	Yes
Sampling procedure (including time to storage)	Yes
Sample aliquotation, storage conditions and duration	Yes
2. NUCLEIC ACID EXTRACTION
Description of extraction method including amount of sample processed	Yes
Volume of solvent used to elute/resuspend extract	Yes
Number of extraction replicates	Yes
Extraction blanks included?	Yes
3. NUCLEIC ACID ASSESSMENT AND STORAGE
Method to evaluate quality of nucleic acids	No	RNA was eluted using standardized commercial methods as per manufacturer protocol. Therefore, quality analysis was not perfomed.
Method to evaluate quantity of nucleic acids (including molecular weight and calculations when using mass)	No	Where required, assays were run multiple times with diluted sample to ensure concentration was within a reliable range of detection.
Storage conditions: temperature, concentration, duration, buffer, aliquots	Yes
Clear description of dilution steps used to prepare working DNA solution	Yes
4. NUCLEIC ACID MODIFICATION
Template modification (digestion, sonication, pre-amplification, bisulphite etc.)	N/A	Template was not modified in any way.
Details of repurification following modification if performed	N/A
5. REVERSE TRANSCRIPTION
cDNA priming method and concentration	N/A
One or two step protocol (include reaction details for two step)	Yes
Amount of RNA added per reaction	Yes
Detailed reaction components and conditions	Yes
Estimated copies measured with and without addition of RT	No	We assume that since our target amplicon is borne on an RNA virus it does not have a DNA counterpart except in infected cells. We don't have reason to believe that infected cells may find their way to stool. Finally, we believe that our control samples will account for any off-target amplicon from non-viral DNA.
Manufacturer of reagents used with catalogue and lot numbers	Yes
Storage of cDNA: temperature, concentration, duration, buffer and aliquots	N/A	Usage of a 1-step RT-qPCR kit circumvented storage of cDNA.
6. dPCR OLIGONUCLEOTIDES DESIGN AND TARGET INFORMATION
Sequence accession number or official gene symbol	N/A	The target amplicon, primers and probes were optimized in an another study cited in the Methods section.
Method (software) used for design and in silico verification	N/A
Location of amplicon	N/A
Amplicon length	N/A
Primer and probe sequences (or amplicon context sequence)	N/A
Location and identity of any modifications	N/A
Manufacturer of oligonucleotides	N/A
7. dPCR PROTOCOL
Manufacturer of dPCR instrument and instrument model	Yes
Buffer/kit manufacturer with catalogue and lot number	Yes
Primer and probe concentration	Yes
Pre-reaction volume and composition (incl. amount of template and if restriction enzyme added)	Yes
Template treatment (initial heating or chemical denaturation)	N/A	Template was not treated in any way outside the thermocycling conditions.
Polymerase identity and concentration, Mg++ and dNTP concentrations	Yes
Complete thermocycling parameters	Yes
8. ASSAY VALIDATION
Details of optimisation performed	N/A	The target amplicon, primers and probes were optimized in an another study cited in the Methods section.
Analytical specificity (vs. related sequences) and limit of blank (LOB)	Yes
Analytical sensitivity/LoD and how this was evaluated	Yes
Testing for inhibitors (from biological matrix/extraction)	No	Where required, assays were run multiple times with diluted sample to ensure inhibitors were diluted out.
9. DATA ANALYSIS
Description of dPCR experimental design	Yes
Comprehensive details negative and positive of controls (whether applied for QC or for estimation of error)	Yes
Partition classification method (thresholding)	Yes
Examples of positive and negative experimental results (including fluorescence plots in supplemental material)	Yes
Description of technical replication	N/A	Experiments include biological replicates and not technical replicates.
Repeatability (intra-experiment variation)	Yes
Reproducibility (inter-experiment/user/lab etc. variation )	Yes
Number of partitions measured (average and standard deviation )	No	Can be provided upon reasonable request.
Partition volume	Yes
Copies per partition (λ or equivalent ) (average and standard deviation)	No	Can be provided upon reasonable request.
dPCR analysis program (source, version)	Yes
Description of normalisation method	Yes
Statistical methods used for analysis	Yes
Data transparency	Yes	Raw data is included in supplementary information.
