# Supplementary material for: Standardized preservation, extraction and quantification techniques for detection of fecal SARS-CoV-2 RNA
Source: Nat Commun. 2021 Oct 1;12:5753. doi: 10.1038/s41467-021-25576-6 (PMC8486790; doi:10.1038/s41467-021-25576-6)
Supplement: Supplementary file 12 — Source Data [file 41467_2021_25576_MOESM12_ESM.xlsx]

## Sheet: Figure 1
Robustness of synthetic SARS-CoV-2 RNA standards from ATCC and NIST. Raw experimental data corresponding Fig. 1.
Detection	Biological Replicate	Standard	Concentration (copies/μL)	Cq*					Biological Replicate	Standard	Concentration (copies/μL)	Cq*
				E	RdRP	N1	N2					E	RdRP	N1	N2
RT-qPCR	1	ATCC	10^0	37.737	N/A	34.534	35.229		1	NIST	10^0	35.19	39.615	34.534	40.587
				36.676	40.233	35.637	35.693					37.213	N/A	35.637	37.682
				36.798	N/A	N/A	37.31					36.136	N/A	N/A	37.216
				37.247	40.089	35.665	37.558					37.096	40.548	35.665	36.542
			10^1	33.699	37.289	32.121	32.614				10^1	32.564	38.329	32.121	32.977
				34.4	37.361	32.259	33.488					32.679	38.017	32.259	32.57
				33.403	36.858	32.544	33.173					33.196	38.161	32.544	33.986
				33.409	38.217	32.509	33.17					32.288	38.287	32.509	32.376
			10^2	29.497	34.143	28.937	29.899				10^2	29.261	35.412	28.937	29.6
				29.854	34.424	28.811	29.607					29.47	36.038	28.811	29.62
				29.826	34.719	28.66	29.497					29.118	35.661	28.66	29.282
				29.269	34.499	28.868	29.249					28.807	35.934	28.868	28.475
			10^3	26.433	30.85	25.25	26.243				10^3	25.683	32.272	25.25	25.757
				26.352	30.885	25.265	26.283					25.685	32.714	25.265	25.701
				26.355	30.687	25.467	25.907					25.356	32.383	25.467	25.814
				26.161	30.905	25.316	25.94					25.625	32.23	25.316	25.771
			10^4	22.947	27.324	21.763	22.701				10^4	21.991	28.932	21.763	22.261
				22.741	27.302	21.43	21.779					21.738	28.802	21.43	22.277
				22.482	27.073	21.459	22.16					N/A	28.512	21.459	21.993
				22.497	27.121	21.353	21.922					21.056	28.489	21.353	21.414
	2	ATCC	10^0	33.993	37.696	33.278	34.511		2	NIST	10^0	35.571	39.703	33.278	35.739
				34.081	37.989	33.509	34.573					35.007	38.938	33.509	34.873
				34.25	38.141	33.008	34.535					34.54	38.489	33.008	35.385
				33.808	37.964	33.912	35.318					34.017	39.153	33.912	34.504
			10^1	31.38	35.825	30.37	30.852				10^1	31.281	37.412	30.37	32.257
				31.174	35.677	30.837	31.128					32.308	37.878	30.837	31.95
				31.632	35.664	30.015	31.045					31.666	37.83	30.015	31.658
				31.073	35.779	29.819	30.638					31.933	37.308	29.819	31.978
			10^2	28.08	32.706	27.237	27.896				10^2	28.588	34.551	27.237	28.661
				28.021	32.678	27.117	27.96					28.844	35.01	27.117	28.638
				27.785	32.77	26.933	27.559					28.602	34.399	26.933	28.422
				27.887	32.616	27.015	27.624					28.34	34.969	27.015	28.502
			10^3	24.881	29.759	24.081	24.767				10^3	25.272	31.781	24.081	25.247
				25.148	29.846	24.104	24.717					25.114	31.508	24.104	25.08
				25.038	29.828	23.805	24.515					24.995	31.608	23.805	25.438
				24.651	29.627	24.146	24.54					24.92	31.839	24.146	24.961
			10^4	21.789	26.871	21.065	21.663				10^4	21.899	28.283	21.065	21.819
				21.931	26.448	21.282	21.531					21.827	28.405	21.282	21.788
				21.751	26.283	21.224	21.541					21.788	27.814	21.224	21.762
				21.131	26.408	21.096	21.75					21.709	27.6	21.096	21.723
Detection	Biological Replicate	Standard	Concentration (copies/μL)	Log10 Copies per uL*					Biological Replicate	Standard	Concentration (copies/μL)	Cq*
				E	RdRP	N1	N2					E	RdRP	N1	N2
ddPCR	1	ATCC	10^0	N/A	N/A	0.323	0.392		1	NIST	10^0	0.313	N/A	0.141	0.127
				0.318	N/A	N/A	0.69					0.257	N/A	N/A	0.234
			10^1	0.622	0.289	0.566	0.722				10^1	0.89	N/A	0.755	0.874
				0.367	0.371	0.473	0.653					0.801	N/A	0.818	0.672
			10^2	1.596	0.725	1.527	1.701				10^2	1.873	0.301	1.591	1.868
				1.612	0.807	1.471	1.545					1.789	0.134	1.597	1.719
			10^3	2.577	1.636	2.5	2.625				10^3	2.932	0.998	2.591	2.857
				2.535	1.627	2.462	2.563					2.786	0.977	2.539	2.81
			10^4	3.662	2.703	3.622	3.718				10^4	3.984	1.868	3.585	3.921
				3.535	2.764	3.595	3.698					3.879	1.976	3.595	3.891
	2	ATCC	10^0	0.296	0.106	0.475	0.283		2	NIST	10^0	0.33	N/A	0.108	0.461
				0.46	0.121	0.367	0.499					0.118	N/A	0.296	0.712
			10^1	1.092	0.651	1.231	1.344				10^1	1.161	N/A	1.054	1.091
				1.001	0.502	1.171	1.08					1.042	0.215	0.887	1.016
			10^2	2.08	1.262	1.959	2.152				10^2	2.075	0.326	1.721	2.007
				1.918	1.283	1.959	2.092					1.91	0.549	1.681	1.802
			10^3	3.013	2.12	2.914	3.027				10^3	3.036	1.427	2.719	2.98
				2.965	2.213	2.842	2.988					2.938	1.42	2.684	2.855
			10^4	3.934	2.987	3.788	3.954				10^4	4.063	2.322	3.701	4.001
				3.978	3.14	3.804	3.95					3.988	2.387	3.661	3.952
Detection	Biological Replicate	Standard	Concentration (copies/μL)	Cq*
				E	RdRP	N1	N2
RT-qPCR	1	Water	N/A	N/A	N/A	N/A	37.204
				N/A	N/A	N/A	38.191
				N/A	N/A	39.356	N/A
				N/A	N/A	37.329	37.97
	2			N/A	N/A	35.748	N/A
				N/A	N/A	37.151	N/A
				N/A	N/A	37.13	N/A
				41.695	N/A	37.36	38.506
Detection	Biological Replicate	Standard	Concentration (copies/μL)	Log10 Copies per uL*
				E	RdRP	N1	N2
ddPCR	1	Water	N/A	-0.435	N/A	-0.062	-0.487
				N/A	N/A	N/A	N/A
	2			N/A	N/A	-0.551	-0.499
				-0.485	N/A	N/A	N/A
*N/A values denote samples for which no detectable amplification occurred during PCR.

## Sheet: Figure 2
Efficacy of preservation and RNA extraction of SARS-CoV-2 and BCoV RNA from standardized NIST stool by ddPCR. Raw experimental data corresponding Fig. 2.
Detection	User Replicate	Stool Replicate	ATCC RNA Spike-in concentration (copies/μL)	Preservative	MM		QA		ZV			Detection	User Replicate	Stool Replicate	Spike-in	Preservative	MM		QA		ZV
					Viral load (copies/μl)*	Filtered viral load (copies/μl)^	Viral load (copies/μl)*	Filtered viral load (copies/μl)^	Viral load (copies/μl)*	Filtered viral load (copies/μl)^							Viral load (copies/μl)*	Filtered viral load (copies/μl)^	Viral load (copies/μl)*	Filtered viral load (copies/μl)^	Viral load (copies/μl)*	Filtered viral load (copies/μl)^
ddPCR; N1 gene; SARS-CoV-2	1	Stool 1	10^3	OG	512.82	512.82	136.447	136.447	2069.03	2069.03		ddPCR; M gene; BCoV	1	Stool 1	BCoV	OG	10913.9	10913.9	2741.76	2741.76	17570.6	17570.6
		Stool 2			587.936	587.936	218.085	218.085	2823.94	2823.94				Stool 2			4469.21	4469.21	5437.9	5437.9	18226.5	18226.5
	2	Stool 1			304.439	304.439	105.968	105.968	2256.48	2256.48			2	Stool 1			5902.27	5902.27	3853.36	3853.36	17872.4	17872.4
		Stool 2			545.284	545.284	259.912	259.912	1177.05	1177.05				Stool 2			5045.07	5045.07	6004.55	6004.55	23619.3	23619.3
	1	Stool 1		PBS	0.883	U	N/A	U	N/A	U			1	Stool 1		PBS	2893.58	2893.58	5316.75	5316.75	3481.12	3481.12
		Stool 2			N/A	U	N/A	U	N/A	U				Stool 2			2580.81	2580.81	4415.16	4415.16	3278.01	3278.01
	2	Stool 1			N/A	U	0.383	U	N/A	U			2	Stool 1			4848.68	4848.68	4798.87	4798.87	3979.34	3979.34
		Stool 2			N/A	U	N/A	U	0.28	U				Stool 2			3039.3	3039.3	4060.66	4060.66	4592.74	4592.74
	1	Stool 1		ZY	1602.52	1602.52	547.218	547.218	4417.22	4417.22			1	Stool 1		ZY	9244.12	9244.12	17895.6	17895.6	32347.8	32347.8
		Stool 2			1195.83	1195.83	485.462	485.462	3223.86	3223.86				Stool 2			12479.7	12479.7	11961.3	11961.3	27969.5	27969.5
	2	Stool 1			760.53	760.53	372.423	372.423	2104.65	2104.65			2	Stool 1			13896	13896	22239.3	22239.3	32716.4	32716.4
		Stool 2			1762.7	1762.7	474.802	474.802	1759	1759				Stool 2			30397.8	30397.8	21452.6	21452.6	27968.8	27968.8
	1	Stool 1	10^4	OG	6041.62	6041.62	1516.37	1516.37	23047.2	23047.2			1	Stool 1	BCoV 1:10	OG	451.693	451.693	236.225	236.225	1669.56	1669.56
		Stool 2			4747.28	4747.28	2747.38	2747.38	30387.6	30387.6				Stool 2			287.336	287.336	471.169	471.169	1716.11	1716.11
	2	Stool 1			3570.34	3570.34	1434.06	1434.06	23878.3	23878.3			2	Stool 1			293.417	293.417	133.699	133.699	2392.48	2392.48
		Stool 2			6406.59	6406.59	2223.31	2223.31	13499.1	13499.1				Stool 2			335.45	335.45	523.683	523.683	1953.29	1953.29
	1	Stool 1		PBS	4.381	4.381	0.683	U	1.31	1.31			1	Stool 1		PBS	212.132	212.132	655.556	655.556	305.303	305.303
		Stool 2			5.54	5.54	0.689	U	1.357	1.357				Stool 2			195.222	195.222	439.433	439.433	455.894	455.894
	2	Stool 1			2.366	2.366	0.617	U	1.695	1.695			2	Stool 1			359.602	359.602	523.394	523.394	416.022	416.022
		Stool 2			10.734	10.734	0.402	U	1.263	1.263				Stool 2			257.723	257.723	340.962	340.962	473.98	473.98
	1	Stool 1		ZY	13678.6	13678.6	4034.98	4034.98	15869	15869			1	Stool 1		ZY	2127.01	2127.01	1615.02	1615.02	2497.71	2497.71
		Stool 2			17550.7	17550.7	4563.97	4563.97	30744.2	30744.2				Stool 2			1164.23	1164.23	1269.65	1269.65	2203.47	2203.47
	2	Stool 1			10581.1	10581.1	5239.13	5239.13	23934.6	23934.6			2	Stool 1			928.334	928.334	1915.9	1915.9	2516.68	2516.68
		Stool 2			16011.8	16011.8	2777.87	2777.87	15194.1	15194.1				Stool 2			855.217	855.217	1420.09	1420.09	2869.45	2869.45
	1	Stool 1	None	OG	0.802	U	N/A	U	N/A	U			1	Stool 1	None	OG	N/A	U	N/A	U	3.02	U
	2	Stool 1			0.596	U	0.66	U	N/A	U			2	Stool 1			3.451	U	N/A	U	N/A	U
	1	Stool 1		PBS	N/A	U	N/A	U	N/A	U			1	Stool 1		PBS	1.475	U	6.479	U	N/A	U
	2	Stool 1			0.997	U	N/A	U	N/A	U			2	Stool 1			2.814	U	N/A	U	4.969	U
	1	Stool 1		ZY	N/A	U	N/A	U	N/A	U			1	Stool 1		ZY	1.383	U	N/A	U	5.84	U
	2	Stool 1			N/A	U	N/A	U	0.395	U			2	Stool 1			3.682	U	N/A	U	4.859	U
Detection	Sample	Replicate	Viral load (copies/μl)*
ddPCR; N1 gene; SARS-CoV-2	MM Elution Buffer	1	N/A
		2	N/A
	QA Elution Buffer	1	0.429
		2	0.745
	ZV Elution Buffer	1	N/A
		2	N/A
	Water	1	0.327
		1	N/A
		2	0.633
		2	0.608
ddPCR; M gene; BCoV	MM Elution Buffer	1	N/A
		2	N/A
	QA Elution Buffer	1	2.958
		2	19.524
	ZV Elution Buffer	1	3.013
		2	3.041
	Water	1	2.893
		1	9.157
		2	N/A
		2	N/A
* N/A values denote samples for which no detectable amplification occurred during PCR.
^ Columns labeled "Filtered Viral load (copies/μl)^" refer to the final viral load for each sample after processing. Processing involved leaving out samples that yielded a copy number below the limit of blank as described in the methods. These samples that were left out are labeled as "U" for undetermined.

## Sheet: Figure 3
Evaluating preservation and extraction of SARS-CoV-2 and BCoV RNA from non-standardized stool samples using ddPCR. Raw experimental data corresponding Fig. 3.
Detection	User Replicate	Stool Sample	ATCC RNA Spike-in concentration (copies/μL)	Preservative	MM		QA		ZY			Detection	User Replicate	Stool Sample	Attenuated BCoV Spike-in dilution	Preservative	MM		QA		ZY
					Viral load (copies/μl)*	Filtered viral load (copies/μl)^	Viral load (copies/μl)*	Filtered viral load (copies/μl)^	Viral load (copies/μl)*	Filtered viral load (copies/μl)^							Viral load (copies/μl)*	Filtered viral load (copies/μl)^	Viral load (copies/μl)*	Filtered viral load (copies/μl)^	Viral load (copies/μl)*	Filtered viral load (copies/μl)^
ddPCR; N1 gene; SARS-CoV-2	1	Omni	10^3	OG	59.354	59.354	48.349	48.349	178.348	178.348		ddPCR; M gene; BCoV	1	Omni	BCoV 1:10	OG	718.419	718.419	379.278	379.278	1262.9	1262.9
		Veg			71.902	71.902	79.554	79.554	169.505	169.505				Veg		OG	799.189	799.189	430.2	430.2	1075.07	1075.07
	2	Omni			22.202	22.202	11.476	U	184.379	184.379			2	Omni		OG	513.96	513.96	221.092	221.092	1172.6	1172.6
		Veg			92.196	92.196	16.143	16.143	186.432	186.432				Veg		OG	797.243	797.243	92.107	92.107	1282.35	1282.35
	1	Omni		PBS	26.116	26.116	1.052	U	0.367	U			1	Omni		PBS	183.061	183.061	110.898	110.898	6.242	U
		Veg			N/A	U	N/A	U	N/A	U				Veg		PBS	460.634	460.634	560.07	560.07	22.68	U
	2	Omni			1.15	U	N/A	U	N/A	U			2	Omni		PBS	38.26	38.26	60.007	60.007	6.297	U
		Veg			1.544	U	N/A	U	N/A	U				Veg		PBS	192.903	192.903	338.096	338.096	12.213	U
	1	Omni		ZY	724.647	724.647	376.536	376.536	177.151	177.151			1	Omni		ZY	2261.7	2261.7	1159.01	1159.01	939.389	939.389
		Veg			198.993	198.993	153.968	153.968	127.05	127.05				Veg		ZY	1703.93	1703.93	803.487	803.487	219.645	219.645
	2	Omni			776.97	776.97	343.34	343.34	110.699	110.699			2	Omni		ZY	673.424	673.424	1348.57	1348.57	2389.6	2389.6
		Veg			300.126	300.126	528.928	528.928	64.629	64.629				Veg		ZY	753.548	753.548	484.702	484.702	160.509	160.509
	1	Omni	None	OG	3.143	U	0.765	U	0.419	U			1	Omni	None	OG	N/A	U	10.104	U	2.995	U
		Veg			15.091	U	N/A	U	0.408	U				Veg		OG	N/A	U	14.739	U	6.054	U
	2	Omni			N/A	U	1.119	U	0.346	U			2	Omni		OG	2.897	U	9.577	U	15.547	U
		Veg			3.466	U	N/A	U	1.898	U				Veg		OG	10.423	U	7.468	U	8.263	U
	1	Omni		PBS	0.595	U	0.418	U	N/A	U			1	Omni		PBS	9.72	U	3.52	U	3.154	U
		Veg			1.373	U	N/A	U	N/A	U				Veg		PBS	N/A	U	3.339	U	N/A	U
	2	Omni			0.976	U	N/A	U	0.673	U			2	Omni		PBS	6.396	U	3.53	U	22.884	U
		Veg			2.158	U	N/A	U	N/A	U				Veg		PBS	11.56	U	3.257	U	7.989	U
	1	Omni		ZY	0.697	U	N/A	U	N/A	U			1	Omni		ZY	6.416	U	5.852	U	5.428	U
		Veg			0.496	U	0.684	U	1.237	U				Veg		ZY	3.463	U	N/A	U	14.66	U
	2	Omni			N/A	U	N/A	U	0.414	U			2	Omni		ZY	7.742	U	N/A	U	2.78	U
		Veg			3.932	U	N/A	U	0.363	U				Veg		ZY	7.01	U	3.747	U	8.323	U
Detection	Sample	Viral load (copies/μl)*
ddPCR; N1 gene; SARS-CoV-2	MM Elution Buffer	N/A
	QA Elution Buffer	0.35
	ZV Elution Buffer	0.426
	Water	N/A
ddPCR; M gene; BCoV	MM Elution Buffer	N/A
	QA Elution Buffer	5.907
	ZV Elution Buffer	6.267
	Water	12.615
* N/A values denote samples for which no detectable amplification occurred during PCR.
^ Columns labeled "Filtered Viral load (copies/μl)^" refer to the final viral load for each sample after processing. Processing involved leaving out samples that yielded a copy number below the limit of blank as described in the methods. These samples that were left out are labeled as "U" for undetermined.

## Sheet: Figure 4
Comparing the performance of OG and ZY preservatives in the real-world setting. Raw experimental data corresponding Fig. 4.
Patients who provided ZY-preserved and OG-preserved samples are listed below.
Patient ID	ZY stool samples		OG stool samples
	Sample ID26	Average viral load (copies/μl)	Sample ID26	Average viral load (copies/μl)
55619-001_142	COVRNA0514	0	COVRNA0515	0
55619-001_182	COVRNA0565	0	COVRNA0564	0
55619-004_135	COVRNA0469	0.422147	COVRNA0468	0
55619-012_147	COVRNA0473	0	COVRNA0472	0
55619-012_253	COVRNA0608	0	COVRNA0607	0
55619-016_180	COVRNA0551	0	COVRNA0552	0
55619-016_201	COVRNA0577	0	COVRNA0578	0
55619-016_31	COVRNA0001	0	COVRNA0172	0
55619-112_14	COVRNA0002	0	COVRNA0178	0
55619-115_123	COVRNA0510	0	COVRNA0513	0
55619-118_131	COVRNA0474	0.550137	COVRNA0475	0
55619-118_3	COVRNA0004	0.564143	COVRNA0183	0
55619-119_5	COVRNA0439	0	COVRNA0185	0
55619-120_4	COVRNA0005	2.96678	COVRNA0188	1.34409
55619-126_141	COVRNA0487	0	COVRNA0486	0
55619-126_177	COVRNA0571	0	COVRNA0572	0
55619-126_3	COVRNA0006	0	COVRNA0189	1.63406
55619-127_1	COVRNA0007	1.29931	COVRNA0191	0.364422
55619-134_28	COVRNA0008	0	COVRNA0198	0.207364
55619-135_0	COVRNA0009	0	COVRNA0199	0
55619-135_150	COVRNA0520	0	COVRNA0519	0
55619-135_205	COVRNA0596	0	COVRNA0595	0
55619-137_124	COVRNA0476	0.499499	COVRNA0477	0.438832
55619-137_14	COVRNA0011	0	COVRNA0206	0
55619-137_197	COVRNA0589	0	COVRNA0588	0
55619-137_28	COVRNA0012	0	COVRNA0207	0
55619-138_195	COVRNA0582	0	COVRNA0581	0
55619-138_5	COVRNA0013	0.619194	COVRNA0208	0.378704
55619-140_113	COVRNA0512	0	COVRNA0511	0
55619-142_14	COVRNA0014	0	COVRNA0218	0
55619-142_29	COVRNA0015	1.14324	COVRNA0219	1.15899
55619-143_210	COVRNA0598	0	COVRNA0597	0.0953446
55619-144_210	COVRNA0600	0	COVRNA0599	0
55619-145_14	COVRNA0016	1.29967	COVRNA0227	0
55619-145_27	COVRNA0018	0	COVRNA0229	0
55619-146_14	COVRNA0019	0	COVRNA0231	0
55619-146_29	COVRNA0020	0	COVRNA0232	0
55619-148_29	COVRNA0021	0	COVRNA0234	0
55619-150_14	COVRNA0022	0.924424	COVRNA0236	0
55619-150_29	COVRNA0023	0.721317	COVRNA0237	0.429997
55619-154_123	COVRNA0495	0	COVRNA0494	0
55619-154_195	COVRNA0591	0	COVRNA0590	0
55619-154_28	COVRNA0024	0.939382	COVRNA0240	0
55619-158_13	COVRNA0025	2.21041	COVRNA0242	1.74918
55619-158_138	COVRNA0503	0	COVRNA0502	0
55619-158_200	COVRNA0594	0	COVRNA0593	0
55619-158_28	COVRNA0026	1.94314	COVRNA0243	1.04491
55619-162_10	COVRNA0027	2.02991	COVRNA0246	0
55619-162_116	COVRNA0471	0	COVRNA0470	0
55619-162_26	COVRNA0028	0.33356	COVRNA0247	0.272602
55619-164_10	COVRNA0029	1.46382	COVRNA0249	2.2197
55619-164_151	COVRNA0544	0.696795	COVRNA0545	1.32407
55619-164_227	COVRNA0617	0	COVRNA0616	0
55619-164_27	COVRNA0030	1.52094	COVRNA0250	0.12633
55619-165_10	COVRNA0031	1.52368	COVRNA0252	1.43637
55619-165_151	COVRNA0542	0.69388	COVRNA0543	0.608182
55619-165_227	COVRNA0614	0	COVRNA0613	0
55619-165_27	COVRNA0032	0.263382	COVRNA0253	0
55619-166_14	COVRNA0033	0	COVRNA0254	0
55619-166_28	COVRNA0034	0	COVRNA0255	0
55619-166_3	COVRNA0035	0	COVRNA0256	0
55619-168_13	COVRNA0049	0.588148	COVRNA0274	0.385913
55619-168_130	COVRNA0484	0	COVRNA0483	0
55619-168_30	COVRNA0037	0	COVRNA0258	0
55619-168_4	COVRNA0036	2.23817	COVRNA0257	0.579573
55619-170_14	COVRNA0038	0.273558	COVRNA0259	0
55619-170_28	COVRNA0039	0	COVRNA0260	0.0930585
55619-173_13	COVRNA0041	2.14001	COVRNA0262	0.711087
55619-173_2	COVRNA0040	1.92697	COVRNA0261	0.677076
55619-181_14	COVRNA0043	0	COVRNA0267	0.853052
55619-181_28	COVRNA0044	0	COVRNA0268	0
55619-181_4	COVRNA0042	0	COVRNA0266	0
55619-183_100	COVRNA0466	0	COVRNA0467	0
55619-183_14	COVRNA0045	0.985123	COVRNA0270	1.30216
55619-183_28	COVRNA0046	0	COVRNA0271	0
55619-184_15	COVRNA0048	0	COVRNA0273	0
55619-184_5	COVRNA0047	0.322765	COVRNA0272	0
55619-195_0	COVRNA0050	0.905655	COVRNA0275	2.25779
55619-195_10	COVRNA0051	1.71422	COVRNA0276	1.58578
55619-195_120	COVRNA0493	0	COVRNA0490	0
55619-195_214	COVRNA0628	0.0855096	COVRNA0627	0
55619-195_28	COVRNA0052	0.324064	COVRNA0277	1.71969
55619-196_14	COVRNA0054	1.24589	COVRNA0279	0.37316
55619-196_28	COVRNA0055	0	COVRNA0280	0
55619-199_30	COVRNA0058	0	COVRNA0282	0
55619-199_6	COVRNA0056	2.58123	COVRNA0281	0.699101
55619-200_0	COVRNA0061	2.41595	COVRNA0285	1.32613
55619-200_14	COVRNA0059	1.87351	COVRNA0283	2.52683
55619-200_211	COVRNA0612	0.0175106	COVRNA0611	0
55619-200_28	COVRNA0060	0.284445	COVRNA0284	0.444818
55619-202_211	COVRNA0619	0	COVRNA0618	0
55619-205_0	COVRNA0065	0.613946	COVRNA0289	1.84825
55619-205_103	COVRNA0478	0	COVRNA0479	0
55619-205_14	COVRNA0066	0	COVRNA0290	0
55619-205_189	COVRNA0604	0	COVRNA0603	0
55619-205_27	COVRNA0064	0	COVRNA0288	0
55619-209_109	COVRNA0481	0	COVRNA0480	0
55619-209_14	COVRNA0067	1.16629	COVRNA0292	0.699785
55619-209_210	COVRNA0626	0	COVRNA0625	0
55619-209_28	COVRNA0068	0	COVRNA0293	0
55619-209_3	COVRNA0069	0.610986	COVRNA0294	0.294905
55619-210_1	COVRNA0072	0	COVRNA0297	0
55619-210_14	COVRNA0070	0	COVRNA0295	0
55619-210_28	COVRNA0071	0	COVRNA0296	0
55619-215_28	COVRNA0074	3.15097	COVRNA0300	2.12727
55619-215_4	COVRNA0073	3.82525	COVRNA0298	3.01086
55619-217_1	COVRNA0076	2.29617	COVRNA0301	0.466241
55619-217_15	COVRNA0077	2.15753	COVRNA0302	1.70019
55619-218_1	COVRNA0078	0.720692	COVRNA0303	0.599326
55619-218_107	COVRNA0492	0.407372	COVRNA0491	0
55619-218_28	COVRNA0080	0.330103	COVRNA0305	0.233356
55619-218_8	COVRNA0304	1.04094	COVRNA0079	1.04119
55619-221_1	COVRNA0081	0	COVRNA0306	0
55619-221_20	COVRNA0083	0	COVRNA0308	0
55619-221_26	COVRNA0084	0	COVRNA0309	0
55619-221_9	COVRNA0082	0	COVRNA0307	0
55619-223_1	COVRNA0087	1.76912	COVRNA0310	1.06523
55619-223_103	COVRNA0497	0	COVRNA0496	0.535486
55619-223_28	COVRNA0089	0	COVRNA0311	0
55619-225_3	COVRNA0090	0.36422	COVRNA0312	0
55619-227_10	COVRNA0092	0	COVRNA0314	0
55619-227_103	COVRNA0489	0	COVRNA0488	0.657791
55619-227_202	COVRNA0610	0	COVRNA0609	0
55619-227_25	COVRNA0093	0	COVRNA0315	0
55619-227_3	COVRNA0091	1.31078	COVRNA0313	1.28804
55619-228_0	COVRNA0094	3.25137	COVRNA0316	2.19489
55619-232_1	COVRNA0095	0	COVRNA0317	0
55619-232_14	COVRNA0096	0	COVRNA0318	0
55619-232_28	COVRNA0097	0	COVRNA0319	0
55619-233_1	COVRNA0098	1.99712	COVRNA0320	1.34273
55619-233_15	COVRNA0099	1.20635	COVRNA0321	0.890381
55619-237_1	COVRNA0100	1.47645	COVRNA0322	1.25778
55619-237_12	COVRNA0101	0.622819	COVRNA0323	0
55619-237_28	COVRNA0400	0	COVRNA0399	0
55619-248_109	COVRNA0507	0.593114	COVRNA0506	0
55619-248_14	COVRNA0105	2.12822	COVRNA0325	1.02462
55619-248_196	COVRNA0624	0	COVRNA0623	0
55619-248_3	COVRNA0104	1.27819	COVRNA0324	0.909013
55619-249_104	COVRNA0501	0	COVRNA0500	0
55619-249_14	COVRNA0106	0	COVRNA0327	0
55619-249_28	COVRNA0384	0	COVRNA0383	0
55619-251_14	COVRNA0107	0	COVRNA0328	0
55619-251_27	COVRNA0414	0	COVRNA0413	0
55619-252_14	COVRNA0108	2.78596	COVRNA0330	0.382454
55619-252_23	COVRNA0386	0	COVRNA0385	0
55619-253_116	COVRNA0524	0	COVRNA0523	0.573426
55619-253_2	COVRNA0110	0.920207	COVRNA0331	0
55619-253_4	COVRNA0111	0	COVRNA0332	0
55619-256_11	COVRNA0113	1.87636	COVRNA0333	0.071786
55619-256_28	COVRNA0406	0	COVRNA0405	0
55619-258_117	COVRNA0537	0.440456	COVRNA0536	0
55619-258_14	COVRNA0115	2.17361	COVRNA0334	1.802
55619-258_28	COVRNA0408	0	COVRNA0407	0
55619-264_0	COVRNA0116	0.184449	COVRNA0335	1.49519
55619-264_110	COVRNA0546	0	COVRNA0547	0
55619-264_28	COVRNA0412	0	COVRNA0411	0
55619-265_116	COVRNA0539	0	COVRNA0538	0
55619-265_14	COVRNA0118	0	COVRNA0336	0
55619-265_28	COVRNA0402	0	COVRNA0401	0
55619-266_112	COVRNA0522	0	COVRNA0521	0
55619-266_192	COVRNA0621	0	COVRNA0620	0
55619-267_28	COVRNA0404	0	COVRNA0403	0
55619-269_0	COVRNA0121	0	COVRNA0337	0
55619-269_14	COVRNA0122	0	COVRNA0338	0
55619-270_116	COVRNA0535	0.764432	COVRNA0534	0.420366
55619-270_5	COVRNA0123	2.39621	COVRNA0339	1.72833
55619-271_114	COVRNA0525	0	COVRNA0526	0.458176
55619-271_21	COVRNA0125	0	COVRNA0341	0
55619-271_28	COVRNA0416	0	COVRNA0415	0
55619-271_3	COVRNA0124	0	COVRNA0340	0
55619-273_0	COVRNA0126	0.94127	COVRNA0342	1.34187
55619-273_14	COVRNA0127	1.71331	COVRNA0343	1.06072
55619-273_28	COVRNA0422	0	COVRNA0421	0
55619-273_97	COVRNA0499	0	COVRNA0498	0
55619-274_0	COVRNA0128	1.94124	COVRNA0344	1.9597
55619-274_128	COVRNA0566	0	COVRNA0567	0
55619-274_5	COVRNA0129	2.26436	COVRNA0345	0
55619-275_0	COVRNA0130	1.71739	COVRNA0346	0.51104
55619-275_115	COVRNA0530	0	COVRNA0531	0
55619-275_14	COVRNA0132	0	COVRNA0348	0.383515
55619-275_2	COVRNA0131	0.161775	COVRNA0347	0
55619-275_28	COVRNA0426	0	COVRNA0425	0
55619-279_0	COVRNA0133	2.75727	COVRNA0349	1.73523
55619-279_10	COVRNA0134	1.56779	COVRNA0350	0
55619-279_103	COVRNA0505	0.524388	COVRNA0504	0
55619-279_28	COVRNA0428	0	COVRNA0427	0
55619-281_14	COVRNA0135	0	COVRNA0351	0
55619-281_27	COVRNA0430	0	COVRNA0429	0
55619-282_112	COVRNA0527	0.405562	COVRNA0528	0.493382
55619-282_14	COVRNA0137	2.13522	COVRNA0353	0.138335
55619-282_28	COVRNA0432	0.29332	COVRNA0431	0
55619-282_3	COVRNA0136	0.461221	COVRNA0352	0
55619-283_14	COVRNA0139	0	COVRNA0355	1.45186
55619-283_28	COVRNA0434	0	COVRNA0433	0
55619-284_22	COVRNA0388	0	COVRNA0387	0
55619-284_28	COVRNA0436	0	COVRNA0435	0
55619-284_3	COVRNA0140	3.97062	COVRNA0356	3.00907
55619-285_14	COVRNA0142	1.68718	COVRNA0358	1.19723
55619-285_2	COVRNA0141	2.79287	COVRNA0357	0.471088
55619-286_15	COVRNA0143	1.94074	COVRNA0359	1.69834
55619-286_27	COVRNA0443	2.46526	COVRNA0442	2.09492
55619-287_102	COVRNA0509	0.339269	COVRNA0508	0
55619-287_14	COVRNA0145	0	COVRNA0361	0
55619-287_28	COVRNA0441	0	COVRNA0440	0
55619-287_3	COVRNA0144	0	COVRNA0360	0.11747
55619-292_0	COVRNA0146	1.68791	COVRNA0362	1.98985
55619-292_14	COVRNA0147	1.87073	COVRNA0363	1.16634
55619-292_31	COVRNA0453	0	COVRNA0452	0
55619-294_14	COVRNA0149	1.65502	COVRNA0365	1.57089
55619-301_0	COVRNA0150	1.55201	COVRNA0366	1.46907
55619-301_112	COVRNA0533	0	COVRNA0532	0
55619-305_102	COVRNA0558	0	COVRNA0557	0
55619-306_112	COVRNA0553	0	COVRNA0554	0
55619-306_2	COVRNA0152	2.84157	COVRNA0371	1.96038
55619-306_27	COVRNA0449	1.26889	COVRNA0448	0.74701
55619-312_119	COVRNA0573	0	COVRNA0574	0
55619-312_2	COVRNA0153	1.06398	COVRNA0372	1.02998
55619-313_0	COVRNA0154	0.871924	COVRNA0373	0.612377
55619-313_111	COVRNA0555	0	COVRNA0556	0
55619-313_14	COVRNA0390	0	COVRNA0389	0
55619-314_120	COVRNA0575	0	COVRNA0576	0
55619-314_14	COVRNA0392	0	COVRNA0391	0.856307
55619-314_28	COVRNA0458	0	COVRNA0457	0
55619-314_3	COVRNA0155	2.11731	COVRNA0374	0.188856
55619-315_0	COVRNA0156	0.375469	COVRNA0375	0
55619-315_14	COVRNA0394	1.27603	COVRNA0393	1.09251
55619-316_111	COVRNA0560	0	COVRNA0559	0
55619-316_14	COVRNA0396	1.31111	COVRNA0395	0.724184
55619-318_106	COVRNA0541	0	COVRNA0540	0
55619-319_116	COVRNA0563	0	COVRNA0562	0
55619-327_0	COVRNA0158	0.565429	COVRNA0377	0.208986
55619-333_139	COVRNA0584	0	COVRNA0583	0
55619-337_155	COVRNA0606	0	COVRNA0605	0
55619-339_14	COVRNA0398	2.27251	COVRNA0397	1.88012
55619-339_3	COVRNA0159	1.72506	COVRNA0378	1.36802
55619-344_14	COVRNA0410	0.732828	COVRNA0409	1.83458
55619-345_55	COVRNA0516	0	COVRNA0517	0
55619-346_120	COVRNA0579	0	COVRNA0580	0
55619-346_2	COVRNA0160	0	COVRNA0381	0
55619-346_28	COVRNA0456	0.131671	COVRNA0455	0
55619-115	COVRNA0003	0.0980476	N/A
55619-135	COVRNA0010	0
55619-196	COVRNA0053	2.71293
55619-199	COVRNA0057	2.59995
55619-202	COVRNA0062	0
55619-202	COVRNA0063	0
55619-222	COVRNA0085	3.20113
55619-222	COVRNA0086	2.28143
55619-223	COVRNA0088	1.82973
55619-243	COVRNA0102	1.94116
55619-243	COVRNA0103	0
55619-253	COVRNA0109	0
55619-256	COVRNA0112	2.32562
55619-257	COVRNA0114	0.565959
55619-265	COVRNA0117	0.715267
55619-267	COVRNA0119	0.611613
55619-268	COVRNA0120	3.38569
55619-283	COVRNA0138	0
55619-294	COVRNA0148	0.902349
55619-305	COVRNA0151	0
55619-319	COVRNA0157	1.75303
55619-243	COVRNA0382	0
55619-319	COVRNA0417	2.23439
55619-222	COVRNA0420	0
55619-274	COVRNA0424	0
55619-301	COVRNA0446	0
55619-339	COVRNA0450	0.938308
55619-305	COVRNA0451	0
55619-316	COVRNA0454	0
55619-318	COVRNA0459	0.405049
55619-319	COVRNA0460	0
55619-326	COVRNA0461	0
55619-327	COVRNA0462	0
55619-344	COVRNA0463	0.402806
55619-345	COVRNA0464	0
55619-339	COVRNA0482	1.34773
55619-243	COVRNA0485	0
55619-303	COVRNA0518	0.329968
55619-001	COVRNA0548	0
55619-312	COVRNA0549	0
55619-316	COVRNA0550	0
55619-326	COVRNA0561	0
55619-267	COVRNA0568	0
55619-344	COVRNA0569	0
55619-345	COVRNA0570	0
55619-339	COVRNA0585	0
55619-140	COVRNA0592	0
55619-183	COVRNA0602	0
55619-337	COVRNA0615	0
55619-173	COVRNA0622	0
55619-168	COVRNA0629	0
55619-267	COVRNA0630	0
55619-312	COVRNA0631	0
55619-258	COVRNA0632	0
55619-271	COVRNA0633	0
55619-256	COVRNA0634	0
55619-264	COVRNA0635	0
55619-162	COVRNA0636	0
55619-200	COVRNA0637	0
55619-319	COVRNA0638	0.577196
55619-303	COVRNA0639	0
55619-279	COVRNA0640	0
55619-273	COVRNA0641	0
55619-196	COVRNA0642	0
55619-275	COVRNA0643	0
55619-287	COVRNA0644	0
55619-270	COVRNA0645	0
55619-218	COVRNA0646	0
55619-243	COVRNA0647	0
55619-305	COVRNA0648	0
55619-134	COVRNA0649	0
55619-200	COVRNA0650	0
55619-001	COVRNA0651	0
55619-346	COVRNA0652	0
55619-318	COVRNA0653	0
55619-316	COVRNA0654	0
55619-119	COVRNA0655	0
55619-339	COVRNA0656	0
55619-306	COVRNA0657	0
55619-112	COVRNA0658	0
55619-126	COVRNA0659	0
55619-012	COVRNA0660	0
55619-118	COVRNA0661	0
55619-314	COVRNA0662	0
55619-282	COVRNA0663	0
55619-345	COVRNA0664	0
55619-215	COVRNA0665	0
55619-135	COVRNA0666	0
55619-344	COVRNA0667	0
55619-223	COVRNA0668	0
55619-301	COVRNA0669	0
55619-253	COVRNA0670	0
55619-138	COVRNA0671	0
55619-140	COVRNA0672	0
55619-134	COVRNA0673	0
55619-205	COVRNA0674	0
55619-215	COVRNA0675	0
55619-195	COVRNA0676	0
55619-165	COVRNA0677	0
55619-183	COVRNA0678	0
55619-162	COVRNA0679	0
55619-227	COVRNA0680	0
55619-164	COVRNA0681	0
55619-253	COVRNA0682	0
55619-196	COVRNA0683	0
55619-221	COVRNA0684	0
55619-218	COVRNA0685	0
55619-168	COVRNA0686	0
55619-001	N/A		COVRNA0161	0
55619-001			COVRNA0162	0
55619-001			COVRNA0163	0
55619-004			COVRNA0164	0
55619-004			COVRNA0165	0
55619-004			COVRNA0166	0
55619-012			COVRNA0167	0
55619-012			COVRNA0168	0
55619-012			COVRNA0169	0
55619-016			COVRNA0170	0
55619-016			COVRNA0171	0
55619-108			COVRNA0173	0
55619-108			COVRNA0174	0
55619-108			COVRNA0175	0
55619-112			COVRNA0176	0
55619-112			COVRNA0177	0
55619-115			COVRNA0179	0
55619-115			COVRNA0182	0.201088
55619-118			COVRNA0184	0
55619-119			COVRNA0186	0
55619-126			COVRNA0190	0
55619-127			COVRNA0192	0
55619-127			COVRNA0193	0
55619-128			COVRNA0194	0.354002
55619-133			COVRNA0195	1.78632
55619-133			COVRNA0196	0.489854
55619-134			COVRNA0197	0
55619-135			COVRNA0200	0
55619-135			COVRNA0201	0
55619-136			COVRNA0202	0
55619-136			COVRNA0203	0
55619-136			COVRNA0204	0
55619-137			COVRNA0205	0
55619-138			COVRNA0209	0.302555
55619-138			COVRNA0210	0
55619-140			COVRNA0211	0.889857
55619-140			COVRNA0212	0
55619-141			COVRNA0214	0
55619-141			COVRNA0215	0
55619-141			COVRNA0216	0
55619-142			COVRNA0217	0
55619-143			COVRNA0220	0
55619-143			COVRNA0221	0
55619-143			COVRNA0222	0
55619-144			COVRNA0223	0.760184
55619-144			COVRNA0224	2.23541
55619-144			COVRNA0225	0
55619-145			COVRNA0226	0.415865
55619-146			COVRNA0230	0
55619-148			COVRNA0233	0
55619-150			COVRNA0235	0.675069
55619-154			COVRNA0238	0
55619-154			COVRNA0239	2.18065
55619-158			COVRNA0241	1.99555
55619-160			COVRNA0244	0.60525
55619-162			COVRNA0245	0
55619-164			COVRNA0248	0.547737
55619-165			COVRNA0251	1.9593
55619-174			COVRNA0263	0
55619-174			COVRNA0264	0
55619-174			COVRNA0265	0
55619-183			COVRNA0269	0.817138
55619-202			COVRNA0287	0.212818
55619-206			COVRNA0291	0
55619-249			COVRNA0326	0
55619-252			COVRNA0329	1.19565
55619-283			COVRNA0354	0
55619-302			COVRNA0367	0
55619-303			COVRNA0368	0
55619-303			COVRNA0369	0
55619-305			COVRNA0370	0
55619-316			COVRNA0376	0.390548
55619-344			COVRNA0379	2.10342
55619-345			COVRNA0380	0.636969
55619-345			COVRNA0418	0
55619-318			COVRNA0419	0
55619-274			COVRNA0423	0
55619-305			COVRNA0437	0
55619-337			COVRNA0438	0
55619-303			COVRNA0444	0
55619-301			COVRNA0445	0
55619-302			COVRNA0447	0
55619-302			COVRNA0529	0.326318
55619-136			COVRNA0586	0
55619-206			COVRNA0587	0
55619-174			COVRNA0601	0

## Sheet: Figure 5,Supplementary Figure 7
Testing efficiency of three extraction kits using clinical samples stored in the ZY preservative and spiked with BCoV. Raw experimental data corresponding Fig. 5 and Supplementary Fig 7.
Detection	Patient ID	Spike-in	MM		QA		ZV
			Viral load (copies/μl)*	Filtered viral load (copies/μl)^	Viral load (copies/μl)*	Filtered viral load (copies/μl)^	Viral load (copies/μl)*	Filtered viral load (copies/μl)^
ddPCR; N1 gene; SARS-CoV-2	1	None	1.2	U	N/A	U	4.8	U
	2		27.2	27.2	94	94	124	124
	3		152	152	4928	4928	352	352
	4		0.843	U	0.384	U	N/A	U
	5		260	260	9840	9840	324	324
	6		21.712	21.712	36.312	36.312	15.428	15.428
	7		N/A	U	0.26	U	N/A	U
	8		N/A	U	N/A	U	N/A	U
	9		0.746	U	0.295	U	N/A	U
	10		1338.79	1338.79	5750.82	5750.82	99.371	99.371
	11		187541	187541	150168	150168	53954.8	53954.8
	12		N/A	U	N/A	U	0.854	U
	13		0.473	U	130.343	130.343	54.269	54.269
	14		0.348	U	0.825	U	N/A	U
	15		0.617	U	1.496	U	0.288	U
	16		1.536	U	3.861	U	6.714	U
	17		71980.6	71980.6	27434.4	27434.4	11599.7	11599.7
	18		63441.9	63441.9	11903.4	11903.4	899.112	899.112
	19		468.523	468.523	368.612	368.612	10.617	U
	20		421.583	421.583	547.361	547.361	534.387	534.387
	1	BCoV	N/A	U	N/A	U	4	U
	2		212	212	220	220	274.8	274.8
	3		1412	1412	5532	5532	264	264
	4		0.479	U	1.255	U	0.734	U
	5		1812	1812	12480	12480	532	532
	6		29.51	29.51	53.614	53.614	22.711	22.711
	7		0.658	U	N/A	U	1.466	U
	8		N/A	U	0.298	U	N/A	U
	9		N/A	U	0.571	U	0.295	U
	10		9.053	U	9411.19	9411.19	77.744	77.744
	11		264379	264379	332913	332913	38641.7	38641.7
	12		N/A	U	0.288	U	0.794	U
	13		7.91	U	214.744	214.744	16.435	16.435
	14		N/A	U	0.616	U	0.748	U
	15		5.244	U	3.367	U	0.267	U
	16		9.009	U	3.311	U	9.951	U
	17		83758.6	83758.6	63191.6	63191.6	202293	202293
	18		30150.7	30150.7	8588.56	8588.56	15689.9	15689.9
	19		1176.87	1176.87	880.048	880.048	1.429	U
	20		646.361	646.361	8090.51	8090.51	830.678	830.678
ddPCR; M gene; BCoV	1	None	9.876	U	10.461	U	8.514	U
	2		5.589	U	N/A	U	N/A	U
	3		12.117	U	5.892	U	3.711	U
	4		N/A	U	24.505	U	2.827	U
	5		11.79	U	3.788	U	3.554	U
	6		7.977	U	7.984	U	3.956	U
	7		N/A	U	5.947	U	6.844	U
	8		N/A	U	N/A	U	11.192	U
	9		N/A	U	N/A	U	14.105	U
	10		N/A	U	2.411	U	N/A	U
	11		2.436	U	N/A	U	10.307	U
	12		12.813	U	3.83	U	6.588	U
	13		10.872	U	3.418	U	N/A	U
	14		19.975	U	2.718	U	7.488	U
	15		N/A	U	N/A	U	N/A	U
	16		N/A	U	N/A	U	N/A	U
	17		N/A	U	N/A	U	8.37	U
	18		N/A	U	N/A	U	9.585	U
	19		N/A	U	N/A	U	2.878	U
	20		N/A	U	20.592	U	20.419	U
	1	BCoV	14378.5	14378.5	8491.67	8491.67	350.124	350.124
	2		13370.8	13370.8	4564.25	4564.25	3347.4	3347.4
	3		16737.6	16737.6	18370.9	18370.9	1212.62	1212.62
	4		10211.6	10211.6	10532.7	10532.7	4101.63	4101.63
	5		11282	11282	13477.6	13477.6	503.999	503.999
	6		3462.07	3462.07	1466.04	1466.04	657.77	657.77
	7		1301.44	1301.44	6597.21	6597.21	84152.6	84152.6
	8		4563.15	4563.15	48726.4	48726.4	770.496	770.496
	9		8045.87	8045.87	1517.32	1517.32	60256.2	60256.2
	10		7569.6	7569.6	3876.79	3876.79	108.607	108.607
	11		18293.3	18293.3	1305.04	1305.04	341.118	341.118
	12		8143.26	8143.26	42608.8	42608.8	30466.7	30466.7
	13		9772.06	9772.06	11782.5	11782.5	486.974	486.974
	14		2621.23	2621.23	13912.4	13912.4	1945.77	1945.77
	15		1122.3	1122.3	11193.7	11193.7	155.576	155.576
	16		1912.91	1912.91	11872.1	11872.1	2660.86	2660.86
	17		874.153	874.153	20879.8	20879.8	1862.51	1862.51
	18		2664.51	2664.51	48074.3	48074.3	1091.16	1091.16
	19		1526.31	1526.31	41123	41123	376.11	376.11
	20		2980.81	2980.81	9404.44	9404.44	16009.5	16009.5
			Batch 1**	Batch 2**
Detection	Sample	Replicate	Viral load (copies/μl)*	Viral load (copies/μl)*
ddPCR; N1 gene; SARS-CoV-2	MM Elution Buffer	1	N/A	N/A
		2	N/A	N/A
	QA Elution Buffer	1	0.32	N/A
		2	N/A	N/A
	ZV Elution Buffer	1	N/A	0.59
		2	N/A	0.307
	Water	1	1.24	N/A
		2	N/A	N/A
ddPCR; M gene; BCoV	MM Elution Buffer	1	5.441	N/A
		2	2.758	N/A
	QA Elution Buffer	1	2.732	10.541
		2	N/A	20.457
	ZV Elution Buffer	1	5.346	10.993
		2	N/A	10.296
	Water	1	N/A	12.606
		2	N/A	5.577
	MM Raw BCoV	1	78926.5	581291
		2	92328.5	1.15536e+06
	QA Raw BCoV	1	62591.5	1.10795e+06
		2	106854	733033
	ZV Raw BCoV	1	54933	128292
		2	113522	1.09418e+06
* N/A values denote samples for which no detectable amplification occurred during PCR.
^ Columns labeled "Filtered Viral load (copies/μl)^" refer to the final viral load for each sample after processing. Processing involved leaving out samples that yielded a copy number below the limit of blank as described in the methods. These samples that were left out are labeled as "U" for undetermined.
** Clinical samples 1 - 5 were processed in Batch 1 and 6 - 20 were processed in Batch 2. Corresponding controls were used in data analysis.

## Sheet: Supplementary Figure 3
Efficacy of preservation and RNA extraction of SARS-CoV-2 and BCoV RNA from standardized NIST stool. Raw experimental data corresponding Supplementary Fig. 3.
Detection	User Replicate	Stool Replicate	ATCC RNA Spike-in concentration (copies/μL)	Preservative	MM			QA			ZV				Detection	User Replicate	Stool Replicate	Attenuated BCoV Spike-in dilution	Preservative	MM	QA	ZV
					Cq*	Filtered Cq^	Filtered viral load (copies/μl)^	Cq*	Filtered Cq^	Filtered viral load (copies/μl)^	Cq*	Filtered Cq^	Filtered viral load (copies/μl)^							Cq*	Cq*	Cq*
RT-qPCR; N1 gene; SARS-CoV-2	1	Stool 1	10^3	OG	25.398	25.398	443.691	26.016	26.016	279.944	23.634	23.634	1650.21		RT-qPCR; M gene; BCoV	1	Stool 1	BCoV	OG	27.575	27.841	24.693
		Stool 2			25.588	25.588	385.049	25.587	25.587	385.212	23.949	23.949	1305.56				Stool 2			26.832	26.818	24.519
	2	Stool 1			25.69	25.69	356.861	32.385	32.385	2.436	23.792	23.792	1467			2	Stool 1			26.099	28.339	26.922
		Stool 2			25.41	25.41	439.575	25.314	25.314	472.282	23.517	23.517	1801.26				Stool 2			26.146	28.363	24.945
	1	Stool 1		PBS	35.262	U	U	N/A	U	U	N/A	U	U			1	Stool 1		PBS	27.297	27.51	28.036
		Stool 2			34.324	U	U	N/A	U	U	N/A	U	U				Stool 2			27.45	27.455	27.462
	2	Stool 1			34.685	U	U	N/A	U	U	N/A	U	U			2	Stool 1			27.052	27.308	27.994
		Stool 2			35.153	U	U	N/A	U	U	N/A	U	U				Stool 2			26.789	28.685	27.983
	1	Stool 1		ZY	22.846	22.846	2969.85	24.544	24.544	838.279	23.343	23.343	2049.65			1	Stool 1		ZY	24.173	25.359	24.094
		Stool 2			23.127	23.127	2408.57	24.499	24.499	866.6	22.949	22.949	2750.47				Stool 2			24.244	26.126	24.565
	2	Stool 1			23.685	23.685	1588.55	25.333	25.333	465.535	23.066	23.066	2519.77			2	Stool 1			23.814	24.453	24.008
		Stool 2			22.793	22.793	3089.2	24.474	24.474	882.732	22.477	22.477	3908.56				Stool 2			24.328	27.699	24.302
	1	Stool 1	10^4	OG	22.013	22.013	5520.54	22.936	22.936	2776.11	20.61	20.61	15703			1	Stool 1	BCoV1:10	OG	30.588	31.362	29.03
		Stool 2			22.26	22.26	4595.41	22.066	22.066	5309.32	20.883	20.883	12816.5				Stool 2			31.56	30.967	28.335
	2	Stool 1			22.288	22.288	4500.04	23.035	23.035	2578.67	20.592	20.592	15918.3			2	Stool 1			30.37	31.607	29.248
		Stool 2			21.812	21.812	6415.27	24.643	24.643	778.294	20.086	20.086	23206.4				Stool 2			29.836	30.659	28.461
	1	Stool 1		PBS	31.898	31.898	3.501	35.403	U	U	34.286	0	0			1	Stool 1		PBS	30.811	31.751	31.55
		Stool 2			31.663	31.663	4.17	34.723	U	U	32.893	32.893	1.669				Stool 2			30.872	31.503	31.778
	2	Stool 1			31.801	31.801	3.763	35.433	U	U	33.056	33.056	1.478			2	Stool 1			30.722	33.141	31.765
		Stool 2			31.005	31.005	6.808	34.516	U	U	33.113	33.113	1.416				Stool 2			31.609	31.797	32.381
	1	Stool 1		ZY	19.778	19.778	29194.1	21.667	21.667	7142.69	19.952	19.952	25640.2			1	Stool 1		ZY	28.315	30.575	28.175
		Stool 2			19.421	19.421	38066.8	21.531	21.531	7906.55	19.721	19.721	30448.4				Stool 2			27.638	29.762	28.153
	2	Stool 1			19.792	19.792	28870.1	21.198	21.198	10133.8	19.622	19.622	32774.5			2	Stool 1			28.024	29.991	27.725
		Stool 2			19.61	19.61	33079.5	21.644	21.644	7270.23	19.288	19.288	42045.3				Stool 2			27.786	29.784	28.114
	1	Stool 1	None	OG	N/A	U	U	N/A	U	U	N/A	U	U			1	Stool 2	None	OG	N/A	N/A	N/A
	2	Stool 1			N/A	U	U	N/A	U	U	N/A	U	U			2	Stool 2			N/A	N/A	N/A
	1	Stool 1		PBS	N/A	U	U	N/A	U	U	N/A	U	U			1	Stool 2		PBS	N/A	N/A	N/A
	2	Stool 1			37.987	U	U	42.345	U	U	35.578	U	U			2	Stool 2			N/A	N/A	N/A
	1	Stool 1		ZY	37.951	U	U	N/A	U	U	N/A	U	U			1	Stool 2		ZY	N/A	N/A	N/A
	2	Stool 1			35.118	U	U	N/A	U	U	35.644	U	U			2	Stool 2			N/A	N/A	N/A
Detection	Sample	RNA concentration; Log10; (copies/μl)	Replicate	Cq*	Viral load (copies/ μl)*
RT-qPCR; N1 gene; SARS-CoV-2	ATCC Standards	0	1	N/A
		1		31.896
		2		28.587
		3		25.058
		4		21.182
		0	2	32.831
		1		29.724
		2		26.698
		3		23.645
		4		20.776
	MM Elution Buffer		1	N/A
			2	N/A
	QA Elution Buffer		1	N/A
			2	N/A
	ZV Elution Buffer		1	N/A
			2	N/A
	Water		1	N/A
			2	N/A
RT-qPCR; M gene; BCoV	MM Elution Buffer		1	N/A
			2	N/A
	QA Elution Buffer		1	N/A
			2	N/A
	ZV Elution Buffer		1	N/A
			2	N/A
	Water		1	N/A
			2	N/A
	MM Raw BCoV		1	18.23
			2	18.653
	QA Raw BCoV		1	18.766
			2	19.736
	ZV Raw BCoV		1	19.28
			2	18.973
ddPCR; M gene; BCoV	MM Raw BCoV		1	N/A	78926.5
			2	N/A	92328.5
	QA Raw BCoV		1	N/A	62591.5
			2	N/A	106854
	ZV Raw BCoV		1	N/A	54933
			2	N/A	113522
* N/A values denote samples for which no detectable amplification occurred during PCR.
^ Columns labeled "Filtered Cq^" refer to the final Cq* for each sample after processing. Processing involved leaving out samples that yielded a Cq* below the limit of blank as described in the methods. These samples that were left out are labeled as "U" for undetermined.

## Sheet: Supplementary Figure 4
Robustness of primer/probe set at quantifying BCoV. Raw experimental data corresponding Supplementary Fig. 4.
Detection	User Replicate	Extraction Replicate	Attenuated BCoV dilutions	Cq*
				MM	QA	ZY
RT-qPCR; M gene; BCoV	1	1	1:10^1	21.875	21.477	21.912
				21.195	21.645	22.347
				21.282	21.105	21.895
				20.732	20.968	22.065
			1:10^2	24.79	24.34	25.163
				24.845	24.632	25.306
				24.081	24.523	25.023
				24.557	24.091	24.423
			1:10^3	28.947	28.325	28.465
				28.589	27.551	28.239
				28.227	27.222	28.04
				27.523	27.103	28.293
			1:10^4	32.144	31.865	32.382
				31.798	31.272	32.111
				N/A	30.664	31.303
				31.321	30.407	30.622
			1:10^5	35.945	35	35.917
				35.43	35.737	35.776
				35.073	35.165	35.5
				34.959	34.785	35.286
			1:10^6	40.367	39.463	39.809
				38.421	36.881	40.775
				38.966	37.791	38.288
				38.682	38.186	37.519
	1	2	1:10^1	21.901	21.249	22.364
				21.858	21.604	21.799
				20.508	20.902	22.534
				21.571	21.6	22.176
			1:10^2	24.805	24.757	25.487
				25.314	24.809	25.451
				24.828	24.564	25.13
				24.224	23.695	25.245
			1:10^3	28.552	27.413	28.385
				28.139	27.141	28.119
				27.61	27.171	28.254
				28.075	27.093	27.35
			1:10^4	31.886	30.999	31.815
				31.042	30.657	31.757
				30.859	30.2	30.936
				30.669	29.481	29.719
			1:10^5	35.687	34.477	35.026
				34.693	33.772	34.848
				34.073	33.21	34.954
				35.025	33.631	34.816
			1:10^6	39.04	37.69	38.195
				39.327	37.91	39.455
				38.758	37.095	N/A
				38.747	37.584	37.919
	2	1	1:10^1	22.619	21.732	21.43
				22.995	21.479	21.635
				22.748	21.875	21.793
				22.644	21.052	21.812
			1:10^2	25.835	24.346	25.696
				25.971	24.628	25.647
				25.508	24.214	25.34
				25.436	24.128	25.194
			1:10^3	28.791	27.895	29.198
				28.936	27.437	28.971
				28.617	26.903	28.475
				28.269	27.192	28.051
			1:10^4	31.947	30.835	33.025
				32.154	30.128	32.38
				31.41	30.163	32.501
				31.716	30.8	31.912
			1:10^5	35.939	35.309	35.918
				35.99	34.911	35.811
				34.217	33.272	35.742
				34.702	35.017	34.785
			1:10^6	38.068	38.359	N/A
				N/A	40.625	N/A
				39.237	37.256	38.97
				39.47	37.818	38.635
	2	2	1:10^1	21.908	20.934	21.524
				22.174	21.284	22.062
				21.368	21.029	22.353
				21.384	21.227	21.907
			1:10^2	25.541	24.894	25.585
				24.97	24.327	25.756
				24.553	24.023	25.13
				24.858	24.038	25.673
			1:10^3	29.45	27.741	29.249
				28.968	27.872	29.158
				27.638	27.886	27.752
				27.761	27.055	27.651
			1:10^4	32.124	31.162	32.007
				32.091	31.047	32.055
				31.179	30.734	31.549
				32.051	30.638	31.311
			1:10^5	36.064	34.811	35.453
				36.023	34.269	34.948
				34.918	34.252	35.013
				34.28	32.883	34.483
			1:10^6	39.986	N/A	38.513
				37.671	36.664	38.445
				36.697	37.221	40.164
				38.256	38.342	38.301
* N/A values denote samples for which no detectable amplification occurred during PCR.

## Sheet: Supplementary Figure 5
Performance of preservation and extraction of SARS-CoV-2 and BCoV RNA from non-standardized stool samples from healthy donors. Raw experimental data corresponding Supplementary Fig. 5.
Detection	User Replicate	Stool Sample	ATCC RNA Spike-in concentration (copies/μL)	Preservative	MM			QA			ZV				Detection	User Replicate	Stool Sample	Attenuated BCoV Spike-in dilution	Preservative	MM	QA	ZV
					Cq*	Filtered Cq^	Filtered viral load (copies/μl)^	Cq*	Filtered Cq^	Filtered viral load (copies/μl)^	Cq*	Filtered Cq^	Filtered viral load (copies/μl)^							Cq*	Cq*	Cq*
RT-qPCR; N1 gene; SARS-CoV-2	1	Omni	10^3	OG	29.745	29.745	43.034	31.083	31.083	15.678	28.388	28.388	119.953		RT-qPCR; M gene; BCoV	1	Omni	BCoV 1:10	OG	N/A	32.621	29.149
		Veg			28.93	28.93	79.634	29.674	29.674	45.429	27.192	27.192	295.828				Veg			35.692	36.11	31.449
	2	Omni			29.964	29.964	36.484	31.192	31.192	14.437	N/A	U	U			2	Omni			N/A	32.51	29.951
		Veg			28.482	28.482	111.695	30.432	30.432	25.617	27.117	27.117	313.085				Veg			N/A	38.043	30.72
	1	Omni		PBS	N/A	U	U	N/A	U	U	N/A	U	U			1	Omni		PBS	N/A	36.1	37.397
		Veg			N/A	U	U	N/A	U	U	N/A	U	U				Veg			31.983	32.712	36.128
	2	Omni			36.636	U	U	N/A	U	U	N/A	U	U			2	Omni			N/A	36.725	36.497
		Veg			36.416	U	U	N/A	U	U	N/A	U	U				Veg			N/A	31.748	35.837
	1	Omni		ZY	25.964	25.964	747.469	26.623	26.623	454.579	27.353	27.353	262.001			1	Omni		ZY	31.257	30.54	29.491
		Veg			26.629	26.629	452.528	28.227	28.227	135.427	28.158	28.158	142.676				Veg			N/A	32.058	31.097
	2	Omni			25.573	25.573	1004.3	26.854	26.854	381.768	28.295	28.295	128.627			2	Omni			N/A	28.944	27.902
		Veg			26.374	26.374	548.737	26.588	26.588	466.626	28.483	28.483	111.645				Veg			N/A	32.574	31.584
	1	Omni	None	OG	N/A	U	U	N/A	U	U	N/A	U	U			1	Omni	None	OG	N/A	N/A	N/A
		Veg			N/A	U	U	N/A	U	U	N/A	U	U				Veg			N/A	N/A	N/A
	2	Omni			36.087	U	U	N/A	U	U	N/A	U	U			2	Omni			N/A	N/A	N/A
		Veg			N/A	U	U	N/A	U	U	N/A	U	U				Veg			N/A	N/A	N/A
	1	Omni		PBS	N/A	U	U	N/A	U	U	N/A	U	U			1	Omni		PBS	N/A	N/A	N/A
		Veg			39.266	U	U	N/A	U	U	N/A	U	U				Veg			N/A	N/A	N/A
	2	Omni			N/A	U	U	N/A	U	U	N/A	U	U			2	Omni			N/A	N/A	N/A
		Veg			N/A	U	U	N/A	U	U	N/A	U	U				Veg			N/A	N/A	N/A
	1	Omni		ZY	N/A	U	U	N/A	U	U	N/A	U	U			1	Omni		ZY	N/A	N/A	N/A
		Veg			35.604	U	U	N/A	U	U	N/A	U	U				Veg			N/A	N/A	N/A
	2	Omni			N/A	U	U	N/A	U	U	N/A	U	U			2	Omni			N/A	N/A	N/A
		Veg			36.813	U	U	N/A	U	U	N/A	U	U				Veg			N/A	N/A	N/A
Detection	Sample	RNA concentration; Log10; (copies/μl)	Replicate	Cq*	Viral load (copies/ μl)*
RT-qPCR; N1 gene; SARS-CoV-2	ATCC Standards	0	1	N/A
			2	33.875
		1	1	33.831
			2	30.475
		2	1	29.742
			2	27.563
		3	1	27.063
			2	24.566
		4	1	22.379
			2	22.066
	Water		1	N/A
			2	N/A
RT-qPCR; M gene; BCoV	MM Raw BCoV		1	22.535
			2	N/A
	QA Raw BCoV		1	23.286
			2	23.7
	ZV Raw BCoV		1	22.179
			2	22.917
	Water		1	N/A
			2	N/A
ddPCR; M gene; BCoV	MM Raw BCoV		1	N/A	68732.6
			2	N/A	36826.8
	QA Raw BCoV		1	N/A	69173.9
			2	N/A	49073.1
	ZV Raw BCoV		1	N/A	42116.4
			2	N/A	30363.1
* N/A values denote samples for which no detectable amplification occurred during PCR.
^ Columns labeled "Filtered Cq^" refer to the final Cq* for each sample after processing. Processing involved leaving out samples that yielded a Cq* below the limit of blank as described in the methods. These samples that were left out are labeled as "U" for undetermined.
* Raw BCoV refers to attenuated BCoV vaccine reagent used directly without any stool sample
